# Supplementary material for: Absence of Association Between Glaucoma and Stroke Risk: Insights From a Cross‐Sectional Study and a Two‐Sample Mendelian Randomization Study
Source: J Ophthalmol. 2026 May 21;2026:5492641. doi: 10.1155/joph/5492641 (PMC13191766; doi:10.1155/joph/5492641)
Supplement: Supplementary file 4 — Supporting Information 4 Supporting Table 2. Details of the SNPs included in the Mendelian randomization. [file JOPH-2026-5492641-s001.xlsx]

## Sheet: Supplementary Table 2
Supplementary Table 2. Details of the SNPs included in the Mendelian randomization
SNP	Chr	Pos	EA	OA	EAF	exp	beta	se	pval	r2	F	outcome	beta1	se1	pval1
rs10435033	7	39054837	A	G	0.327	Glaucoma (multi-trait analysis)	-0.0640447	0.0111291	8.68e-09	0.000147536	33.1163	Stroke	0.0059	0.0101	0.5582
rs10450773	12	50583872	T	C	0.2266	Glaucoma (multi-trait analysis)	-0.0680057	0.0124578	4.79e-08	0.00013276	29.7992	Stroke	-0.0125	0.0107	0.2413
rs10796912	1	38091597	A	G	0.4573	Glaucoma (multi-trait analysis)	0.0604885	0.0105931	1.13e-08	0.000145263	32.6059	Stroke	0.0024	0.0092	0.7976
rs10869665	9	78518999	T	C	0.2763	Glaucoma (multi-trait analysis)	-0.0769407	0.0115525	2.74e-11	0.000197602	44.3564	Stroke	-0.0025	0.01	0.805
rs10918274	1	165714416	C	T	0.8598	Glaucoma (multi-trait analysis)	-0.311452	0.0153113	5.55e-92	0.00184024	413.765	Stroke	0.0109	0.0138	0.4328
rs11008626	10	32037230	C	T	0.3201	Glaucoma (multi-trait analysis)	0.0668343	0.0115235	6.64e-09	0.000149859	33.6377	Stroke	-0.0026	0.01	0.7949
rs11234741	11	86401678	G	A	0.2087	Glaucoma (multi-trait analysis)	0.105809	0.0129268	2.72e-16	0.000298436	66.9976	Stroke	-0.0135	0.0117	0.2472
rs1126809	11	89017961	A	G	0.2525	Glaucoma (multi-trait analysis)	-0.0654404	0.0114595	1.13e-08	0.000145283	32.6104	Stroke	0.005	0.0105	0.6338
rs113542380	2	43464818	A	G	0.0586	Glaucoma (multi-trait analysis)	0.134299	0.0197187	9.71e-12	0.000206641	46.3858	Stroke	-0.0266	0.0194	0.1712
rs11567976	5	137654218	T	C	0.5099	Glaucoma (multi-trait analysis)	0.0598669	0.0106221	1.74e-08	0.000141517	31.765	Stroke	-0.015	0.0091	0.098869
rs11710845	3	150065280	T	C	0.2276	Glaucoma (multi-trait analysis)	-0.0720983	0.0121139	2.65e-09	0.000157809	35.4224	Stroke	0.0002	0.0108	0.9847
rs11793975	9	129702744	G	A	0.4871	Glaucoma (multi-trait analysis)	0.0700869	0.0105414	2.96e-11	0.000196929	44.2052	Stroke	0.0005	0.0099	0.9557
rs11859314	16	51455794	A	G	0.2555	Glaucoma (multi-trait analysis)	0.0733051	0.0115503	2.2e-10	0.000179441	40.2789	Stroke	0.0223	0.0103	0.02986
rs12045227	1	113128212	A	G	0.2256	Glaucoma (multi-trait analysis)	0.080383	0.0129423	5.27e-10	0.000171849	38.5746	Stroke	0.0241	0.0114	0.0340698
rs12139208	1	88213014	C	T	0.67	Glaucoma (multi-trait analysis)	-0.0758464	0.0107978	2.15e-12	0.000219797	49.3396	Stroke	-0.002	0.0095	0.8337
rs12280392	11	28403473	G	T	0.2247	Glaucoma (multi-trait analysis)	0.0722688	0.0124514	6.47e-09	0.000150078	33.6869	Stroke	-0.0204	0.0122	0.0953103
rs1286771	3	25581512	C	T	0.1054	Glaucoma (multi-trait analysis)	-0.104889	0.0159573	4.93e-11	0.000192475	43.2053	Stroke	0.0392	0.0141	0.00535994
rs12913832	15	28365618	G	A	0.6362	Glaucoma (multi-trait analysis)	-0.0737272	0.0127353	7.07e-09	0.00014931	33.5145	Stroke	0.0305	0.0135	0.0234498
rs1362227	7	33511631	C	A	0.7018	Glaucoma (multi-trait analysis)	-0.0636601	0.0107503	3.19e-09	0.000156222	35.0663	Stroke	-0.0005	0.0124	0.9656
rs1579050	2	153364527	G	A	0.5805	Glaucoma (multi-trait analysis)	0.11207	0.0106594	7.46e-26	0.000492285	110.537	Stroke	0.0123	0.0092	0.1782
rs1616405	10	78581153	G	A	0.5189	Glaucoma (multi-trait analysis)	-0.057704	0.0105074	3.98e-08	0.000134363	30.159	Stroke	0.0093	0.0102	0.3594
rs163524	2	45157553	A	C	0.1968	Glaucoma (multi-trait analysis)	0.0791833	0.0135905	5.67e-09	0.000151233	33.9463	Stroke	0.0123	0.0122	0.3151
rs17339357	8	124600906	A	T	0.0547	Glaucoma (multi-trait analysis)	0.154499	0.0207334	9.22e-14	0.000247355	55.5273	Stroke	0.0494	0.019	0.00942692
rs17451053	22	29537124	T	C	0.1958	Glaucoma (multi-trait analysis)	0.0781873	0.0138543	1.67e-08	0.000141892	31.8493	Stroke	-0.0024	0.012	0.8395
rs1867409	3	66860178	A	G	0.3042	Glaucoma (multi-trait analysis)	-0.0955994	0.0115207	1.06e-16	0.000306716	68.8571	Stroke	-0.0115	0.0104	0.267
rs2022945	8	108251139	G	A	0.8897	Glaucoma (multi-trait analysis)	0.182587	0.0161371	1.11e-29	0.000570109	128.022	Stroke	-0.0169	0.0141	0.229
rs2145826	6	44763781	A	G	0.6034	Glaucoma (multi-trait analysis)	-0.0717768	0.0105984	1.27e-11	0.000204322	45.8652	Stroke	0.0091	0.0092	0.3215
rs2214230	7	117635605	T	G	0.3429	Glaucoma (multi-trait analysis)	0.0838359	0.010935	1.76e-14	0.000261834	58.7785	Stroke	0.0012	0.0094	0.8957
rs2249195	15	61958029	C	A	0.4145	Glaucoma (multi-trait analysis)	-0.0783206	0.0106167	1.62e-13	0.000242429	54.4213	Stroke	-0.013	0.0092	0.1575
rs2275241	9	129370576	A	G	0.3748	Glaucoma (multi-trait analysis)	-0.145073	0.0109284	3.24e-40	0.000784578	176.22	Stroke	-0.0016	0.0095	0.8655
rs2439042	6	51446615	G	T	0.1183	Glaucoma (multi-trait analysis)	-0.143092	0.017754	7.65e-16	0.000289354	64.9583	Stroke	-0.0147	0.015	0.3276
rs2472493	9	107695848	A	G	0.5815	Glaucoma (multi-trait analysis)	-0.170948	0.0105697	7.76e-59	0.00116416	261.577	Stroke	-0.0034	0.0093	0.7136
rs2526101	7	11677452	G	A	0.4175	Glaucoma (multi-trait analysis)	0.0681326	0.0105916	1.25e-10	0.000184342	41.3793	Stroke	-0.0029	0.009	0.747599
rs2526385	3	50181135	G	T	0.7962	Glaucoma (multi-trait analysis)	-0.0797895	0.0130892	1.09e-09	0.000165543	37.1588	Stroke	0.0017	0.0119	0.8854
rs2745572	6	1548369	G	A	0.3638	Glaucoma (multi-trait analysis)	-0.129362	0.0112386	1.17e-30	0.000589997	132.491	Stroke	-0.0236	0.0099	0.0176799
rs274760	1	36573573	A	C	0.0497	Glaucoma (multi-trait analysis)	-0.123399	0.0219715	1.95e-08	0.000140527	31.5428	Stroke	-0.0213	0.0201	0.2902
rs28795989	4	7891545	G	A	0.5964	Glaucoma (multi-trait analysis)	-0.145324	0.0107069	5.8e-42	0.000820178	184.223	Stroke	0.0219	0.0093	0.0184701
rs2935072	6	170460912	T	C	0.1173	Glaucoma (multi-trait analysis)	0.119855	0.0157132	2.39e-14	0.000259172	58.1807	Stroke	0.0014	0.0146	0.9264
rs3184504	12	111884608	C	T	0.5358	Glaucoma (multi-trait analysis)	0.0611766	0.0104956	5.58e-09	0.000151359	33.9744	Stroke	-0.0638	0.0093	5.89e-12
rs324762	12	83986665	G	A	0.5656	Glaucoma (multi-trait analysis)	0.0736862	0.0105495	2.85e-12	0.000217336	48.7871	Stroke	-0.0003	0.0091	0.9716
rs34952318	20	11177055	A	G	0.0398	Glaucoma (multi-trait analysis)	-0.168209	0.0248834	1.38e-11	0.000203567	45.6957	Stroke	-0.0188	0.0298	0.5281
rs35155027	14	61095174	C	G	0.5895	Glaucoma (multi-trait analysis)	-0.0895811	0.010714	6.21e-17	0.000311395	69.9078	Stroke	0.011	0.0095	0.2442
rs351973	19	795457	G	A	0.675	Glaucoma (multi-trait analysis)	-0.0646284	0.0110038	4.27e-09	0.000153678	34.4951	Stroke	0.0065	0.0131	0.6182
rs36006455	17	47320418	C	T	0.333	Glaucoma (multi-trait analysis)	-0.0700114	0.0119942	5.31e-09	0.000151791	34.0715	Stroke	0.0139	0.0118	0.2376
rs3743861	16	89818340	C	G	0.3877	Glaucoma (multi-trait analysis)	-0.0667041	0.0106646	3.98e-10	0.000174284	39.1212	Stroke	-0.0021	0.0097	0.8309
rs3785856	17	59391379	G	A	0.7584	Glaucoma (multi-trait analysis)	0.0954194	0.0131337	3.72e-13	0.000235133	52.7832	Stroke	0.0068	0.0109	0.535499
rs4102217	11	65263895	C	G	0.1879	Glaucoma (multi-trait analysis)	-0.107287	0.0133145	7.76e-16	0.000289225	64.9293	Stroke	0.0363	0.0119	0.00236903
rs4128399	7	151498679	C	T	0.1561	Glaucoma (multi-trait analysis)	0.0844613	0.0139615	1.45e-09	0.000163041	36.5972	Stroke	-0.0063	0.014	0.6516
rs4141194	11	17011176	A	C	0.2565	Glaucoma (multi-trait analysis)	0.0899645	0.0115016	5.2e-15	0.000272536	61.1818	Stroke	0.0165	0.0102	0.1065
rs440677	19	11285390	A	G	0.6292	Glaucoma (multi-trait analysis)	0.0687238	0.0108924	2.8e-10	0.00017734	39.8074	Stroke	-0.0023	0.01	0.8149
rs4412362	8	78930579	T	C	0.6173	Glaucoma (multi-trait analysis)	0.066132	0.010811	9.53e-10	0.0001667	37.4186	Stroke	-0.0121	0.0093	0.1928
rs4420855	3	188057207	G	A	0.326	Glaucoma (multi-trait analysis)	-0.0725985	0.0115902	3.76e-10	0.000174789	39.2346	Stroke	-0.0254	0.0099	0.0105599
rs447324	4	177430644	G	A	0.3012	Glaucoma (multi-trait analysis)	-0.0691614	0.0117051	3.45e-09	0.000155535	34.9119	Stroke	0.0013	0.0105	0.8983
rs4658101	1	92077409	G	A	0.825	Glaucoma (multi-trait analysis)	-0.0992111	0.0133687	1.16e-13	0.000245331	55.0729	Stroke	0.0116	0.0119	0.3299
rs4703855	5	71693899	T	C	0.335	Glaucoma (multi-trait analysis)	-0.0758258	0.011594	6.15e-11	0.000190547	42.7724	Stroke	-0.0012	0.0098	0.8994
rs4709210	6	158971956	A	T	0.2823	Glaucoma (multi-trait analysis)	-0.0712796	0.0117525	1.32e-09	0.000163876	36.7846	Stroke	0.0101	0.011	0.3593
rs4821712	22	38183847	T	C	0.5795	Glaucoma (multi-trait analysis)	-0.100686	0.0108167	1.3e-20	0.000385921	86.6452	Stroke	0.0134	0.01	0.182
rs4936100	11	130287469	G	A	0.8181	Glaucoma (multi-trait analysis)	0.0788987	0.0130623	1.54e-09	0.000162535	36.4835	Stroke	-0.0024	0.0118	0.835
rs56152426	13	110893841	G	A	0.1581	Glaucoma (multi-trait analysis)	-0.0856349	0.0138124	5.65e-10	0.00017124	38.4379	Stroke	0.0007	0.0126	0.9548
rs56319620	11	47998922	A	C	0.1909	Glaucoma (multi-trait analysis)	0.121703	0.0129205	4.54e-21	0.000395175	88.7238	Stroke	0.0235	0.0113	0.0378199
rs56405342	2	101608146	T	C	0.1272	Glaucoma (multi-trait analysis)	-0.0877745	0.0151722	7.24e-09	0.000149105	33.4685	Stroke	-0.0274	0.0137	0.0449997
rs58073046	11	120248493	G	A	0.1034	Glaucoma (multi-trait analysis)	0.153736	0.0160766	1.15e-21	0.000407289	91.4448	Stroke	0.0117	0.0158	0.4598
rs59454355	7	116156023	G	C	0.2584	Glaucoma (multi-trait analysis)	0.17214	0.0116892	4.36e-49	0.000965365	216.865	Stroke	-0.0038	0.011	0.726599
rs6065171	20	38538768	C	T	0.5109	Glaucoma (multi-trait analysis)	-0.0641782	0.0104991	9.79e-10	0.000166462	37.3652	Stroke	0.0067	0.0092	0.467599
rs6140009	20	6473054	T	C	0.3907	Glaucoma (multi-trait analysis)	-0.0827748	0.0108547	2.43e-14	0.000259039	58.1509	Stroke	-0.0042	0.0094	0.6541
rs61755579	14	50655307	T	C	0.0219	Glaucoma (multi-trait analysis)	-0.169185	0.0309362	4.53e-08	0.000133244	29.9079	Stroke	-0.016	0.0346	0.643101
rs62172701	2	205998191	C	A	0.2227	Glaucoma (multi-trait analysis)	-0.0704226	0.0126704	2.73e-08	0.000137626	30.8915	Stroke	-0.0053	0.0108	0.625101
rs62188040	2	213723345	A	C	0.1163	Glaucoma (multi-trait analysis)	-0.101193	0.0168886	2.08e-09	0.000159942	35.9013	Stroke	0.0083	0.0144	0.5662
rs66500121	3	85137683	G	A	0.6262	Glaucoma (multi-trait analysis)	-0.0778915	0.0106487	2.58e-13	0.000238342	53.5036	Stroke	-0.0036	0.0094	0.6967
rs6732795	2	69411517	C	A	0.4026	Glaucoma (multi-trait analysis)	0.0738028	0.0107673	7.16e-12	0.000209295	46.9816	Stroke	0.0004	0.0096	0.963
rs6741499	2	28369436	T	C	0.2674	Glaucoma (multi-trait analysis)	0.0826085	0.011894	3.77e-12	0.000214891	48.238	Stroke	-0.0168	0.011	0.1276
rs676015	6	2064648	C	T	0.6332	Glaucoma (multi-trait analysis)	-0.0733995	0.0109231	1.82e-11	0.000201152	45.1534	Stroke	0.001	0.0097	0.9191
rs7089636	10	60283309	G	T	0.494	Glaucoma (multi-trait analysis)	0.0784526	0.0105396	9.8e-14	0.000246818	55.4067	Stroke	0.0067	0.0096	0.4866
rs722585	6	1775863	A	G	0.2773	Glaucoma (multi-trait analysis)	-0.0793147	0.0116752	1.1e-11	0.000205592	46.1503	Stroke	-0.0011	0.0097	0.9134
rs72669675	14	34715771	T	A	0.3519	Glaucoma (multi-trait analysis)	0.0738801	0.0108539	9.98e-12	0.000206401	46.3318	Stroke	0.0034	0.0103	0.741899
rs7273775	20	49061320	T	C	0.3966	Glaucoma (multi-trait analysis)	-0.0660355	0.010792	9.42e-10	0.0001668	37.441	Stroke	0.0009	0.0103	0.9308
rs73111535	1	219222850	A	C	0.0626	Glaucoma (multi-trait analysis)	-0.156688	0.0215294	3.39e-13	0.000235951	52.9668	Stroke	0.0112	0.0185	0.5444
rs73148965	22	19872935	A	G	0.1511	Glaucoma (multi-trait analysis)	-0.102995	0.0151128	9.42e-12	0.000206904	46.445	Stroke	-0.0041	0.013	0.751701
rs73220190	5	108053907	C	T	0.0805	Glaucoma (multi-trait analysis)	-0.123805	0.0206267	1.95e-09	0.000160496	36.0257	Stroke	-0.0458	0.0176	0.00937109
rs73294447	14	74929721	C	T	0.0209	Glaucoma (multi-trait analysis)	-0.303815	0.0476758	1.86e-10	0.000180909	40.6087	Stroke	0.0232	0.0446	0.6022
rs738722	22	29130012	C	T	0.7107	Glaucoma (multi-trait analysis)	0.0912523	0.0115132	2.27e-15	0.000279828	62.8191	Stroke	0.0071	0.0103	0.489199
rs74259971	2	54659204	C	T	0.1799	Glaucoma (multi-trait analysis)	-0.0892357	0.0142692	4.01e-10	0.000174229	39.1088	Stroke	0.0019	0.0116	0.872
rs74984957	16	65073799	A	G	0.331	Glaucoma (multi-trait analysis)	-0.0715386	0.0109407	6.2e-11	0.000190469	42.755	Stroke	-0.0105	0.01	0.2948
rs75265191	16	77577844	A	G	0.0746	Glaucoma (multi-trait analysis)	0.152212	0.0197671	1.36e-14	0.000264128	59.2936	Stroke	-0.0061	0.0179	0.7345
rs756481	22	33105227	G	A	0.0477	Glaucoma (multi-trait analysis)	-0.14721	0.0249364	3.56e-09	0.000155259	34.85	Stroke	0.009	0.0214	0.6724
rs76325372	5	14837332	C	A	0.2833	Glaucoma (multi-trait analysis)	-0.103298	0.0119133	4.29e-18	0.000334882	75.1823	Stroke	0.0052	0.0103	0.6153
rs7799028	7	103346226	T	G	0.2753	Glaucoma (multi-trait analysis)	0.0668022	0.0117792	1.42e-08	0.000143286	32.1622	Stroke	0.0012	0.0102	0.9083
rs7924522	11	128380742	A	C	0.6332	Glaucoma (multi-trait analysis)	0.0931187	0.0111532	6.88e-17	0.000310497	69.7061	Stroke	0.0194	0.0098	0.0476299
rs8064739	17	9842264	C	A	0.4274	Glaucoma (multi-trait analysis)	0.0853122	0.0106572	1.19e-15	0.000285449	64.0814	Stroke	0.0056	0.0095	0.554
rs893830	3	124433550	A	G	0.1541	Glaucoma (multi-trait analysis)	0.0815169	0.0141189	7.76e-09	0.000148507	33.3342	Stroke	0.0169	0.0124	0.1733
rs9494457	6	136474794	A	T	0.3668	Glaucoma (multi-trait analysis)	-0.0908138	0.0108764	6.85e-17	0.000310539	69.7155	Stroke	-0.0064	0.0096	0.5036
rs9544024	13	76258720	G	A	0.5278	Glaucoma (multi-trait analysis)	0.0745318	0.0104977	1.25e-12	0.000224551	50.407	Stroke	0.001	0.0088	0.9088
rs9816799	3	169222771	C	T	0.4602	Glaucoma (multi-trait analysis)	0.069632	0.0105694	4.46e-11	0.000193353	43.4023	Stroke	0.0057	0.0089	0.521
rs9913911	17	10031183	G	A	0.3728	Glaucoma (multi-trait analysis)	-0.176334	0.010916	1.07e-58	0.00116134	260.94	Stroke	-0.0139	0.0096	0.1469
rs10787462	10	112792633	A	G	0.570649	Neovascular glaucoma	0.196621	0.0414596	2.11e-06	5.6e-05	22.4909	Stroke	-0.0078	0.0096	0.4129
rs112669025	3	96615243	A	G	0.0337967	Neovascular glaucoma	-0.637389	0.138022	3.87e-06	5.31e-05	21.326	Stroke	-0.0093	0.0257	0.717599
rs115083191	6	31473655	C	G	0.0912219	Neovascular glaucoma	0.468511	0.0615479	2.7e-14	0.00014435	57.9443	Stroke	0.0042	0.0199	0.8316
rs115493740	6	32870762	A	G	0.103449	Neovascular glaucoma	0.428335	0.0593204	5.17e-13	0.000129888	52.1383	Stroke	0.0029	0.0194	0.8828
rs11715446	3	74642298	A	G	0.102526	Neovascular glaucoma	-0.432908	0.0747564	7e-09	8.35e-05	33.5345	Stroke	0.0005	0.0132	0.9671
rs12513387	4	24242057	C	G	0.0775065	Neovascular glaucoma	-0.409132	0.0848495	1.42e-06	5.79e-05	23.2502	Stroke	0.0103	0.0221	0.6414
rs143714295	7	23677079	T	C	0.0391375	Neovascular glaucoma	-0.605172	0.125035	1.3e-06	5.84e-05	23.4257	Stroke	-0.0039	0.02	0.8447
rs17576984	6	32245208	T	C	0.126019	Neovascular glaucoma	0.263748	0.0570899	3.84e-06	5.32e-05	21.3431	Stroke	0.0451	0.0271	0.096221
rs3909296	19	48564947	T	C	0.474922	Neovascular glaucoma	0.186842	0.0406496	4.3e-06	5.26e-05	21.1268	Stroke	0.0011	0.0097	0.9076
rs59005146	7	5279736	C	T	0.126278	Neovascular glaucoma	-0.303906	0.0659506	4.06e-06	5.29e-05	21.2343	Stroke	0.0007	0.0135	0.9591
rs67530	1	97034043	C	T	0.321533	Neovascular glaucoma	-0.220189	0.0443725	6.97e-07	6.13e-05	24.6242	Stroke	-0.0038	0.0106	0.7188
rs74420175	19	11658961	T	C	0.0238464	Neovascular glaucoma	-0.767948	0.167075	4.3e-06	5.26e-05	21.127	Stroke	0.0417	0.0553	0.4509
rs77914107	11	57403135	A	G	0.0199223	Neovascular glaucoma	-0.913039	0.194203	2.58e-06	5.51e-05	22.1037	Stroke	-0.0423	0.038	0.2659
rs80109110	9	30295897	C	T	0.0493714	Neovascular glaucoma	-0.54807	0.109079	5.05e-07	6.29e-05	25.2457	Stroke	-0.0589	0.0243	0.0152198
rs9401827	6	125501185	T	C	0.594085	Neovascular glaucoma	0.196468	0.0418377	2.65e-06	5.49e-05	22.0519	Stroke	-0.0032	0.0094	0.7348
rs9810767	3	196742643	C	G	0.0305713	Neovascular glaucoma	0.471447	0.102324	4.08e-06	5.29e-05	21.228	Stroke	-0.0185	0.0269	0.4926
rs10248136	7	39077397	T	C	0.5189	Glaucoma (primary open-angle)	0.0876	0.0136	1.3e-10	0.000215254	41.4883	Stroke	-0.0058	0.0093	0.5284
rs10448285	9	129397014	T	C	0.3588	Glaucoma (primary open-angle)	-0.119	0.0148	9.9e-16	0.000335381	64.6496	Stroke	-0.0028	0.0096	0.768399
rs10517281	4	54027595	A	G	0.8221	Glaucoma (primary open-angle)	0.0992	0.0172	7.65e-09	0.000172586	33.263	Stroke	-0.0117	0.0116	0.3108
rs10800155	1	165723770	A	G	0.1402	Glaucoma (primary open-angle)	0.2908	0.0192	7.56e-52	0.001189	229.394	Stroke	-0.0076	0.014	0.583899
rs109467	7	83278893	T	C	0.6451	Glaucoma (primary open-angle)	-0.0831	0.0141	4.05e-09	0.000180218	34.7344	Stroke	-0.0003	0.0097	0.9732
rs1139795	22	19867771	T	C	0.1581	Glaucoma (primary open-angle)	-0.1425	0.0208	7.03e-12	0.000243507	46.9352	Stroke	-0.0053	0.0128	0.677901
rs113985657	6	597203	T	C	0.1412	Glaucoma (primary open-angle)	0.1081	0.0185	5.54e-09	0.000177151	34.1431	Stroke	0.0017	0.0133	0.8991
rs114367221	16	51601948	T	C	0.0686	Glaucoma (primary open-angle)	0.1482	0.0261	1.33e-08	0.000167285	32.2412	Stroke	0.0233	0.0168	0.1663
rs12208086	6	36586070	A	G	0.2535	Glaucoma (primary open-angle)	0.1083	0.0161	1.62e-11	0.000234756	45.2481	Stroke	0.0022	0.0111	0.8453
rs12540035	7	116159526	A	G	0.2594	Glaucoma (primary open-angle)	0.109	0.0153	9.4e-13	0.000263311	50.7535	Stroke	-0.0133	0.0105	0.2049
rs1577488	1	101078400	A	G	0.8728	Glaucoma (primary open-angle)	-0.1296	0.0202	1.45e-10	0.000213564	41.1626	Stroke	0.0132	0.0143	0.3546
rs1649068	10	60304864	A	C	0.4911	Glaucoma (primary open-angle)	0.1062	0.0137	9e-15	0.000311736	60.0902	Stroke	0.0011	0.009	0.8984
rs17527016	4	111963719	T	C	0.2416	Glaucoma (primary open-angle)	-0.1116	0.0169	4.15e-11	0.000226241	43.6064	Stroke	0.0003	0.0131	0.9796
rs2027312	9	129920463	A	G	0.4821	Glaucoma (primary open-angle)	-0.0826	0.0137	1.67e-09	0.000188604	36.3508	Stroke	-0.0058	0.009	0.5209
rs2278565	2	120195182	C	G	0.163	Glaucoma (primary open-angle)	0.1024	0.0185	3.31e-08	0.000158965	30.6374	Stroke	-0.0087	0.0127	0.4928
rs2472494	9	107695539	T	C	0.4195	Glaucoma (primary open-angle)	0.1887	0.0137	4.76e-43	0.000983533	189.713	Stroke	0.0051	0.0094	0.584
rs2514879	8	108273318	T	G	0.1093	Glaucoma (primary open-angle)	-0.1252	0.0217	7.81e-09	0.000172714	33.2878	Stroke	0.0214	0.0143	0.1351
rs257336	16	65055840	T	G	0.325	Glaucoma (primary open-angle)	-0.0863	0.0156	3.18e-08	0.000158788	30.6033	Stroke	-0.0119	0.0107	0.2675
rs2579998	6	51477322	T	C	0.8817	Glaucoma (primary open-angle)	0.209	0.0225	1.47e-20	0.000447556	86.2826	Stroke	0.0194	0.0148	0.1905
rs2667477	12	84023388	T	C	0.4245	Glaucoma (primary open-angle)	-0.1089	0.0138	2.84e-15	0.000323051	62.272	Stroke	0.0012	0.0092	0.8933
rs2735114	6	29910034	A	G	0.4254	Glaucoma (primary open-angle)	0.0803	0.0143	1.8e-08	0.000163607	31.5322	Stroke	-0.0162	0.0139	0.2441
rs28497695	15	57023951	A	G	0.7992	Glaucoma (primary open-angle)	-0.1093	0.017	1.39e-10	0.000214468	41.3369	Stroke	-0.0052	0.0117	0.6567
rs33912345	14	60976537	A	C	0.5974	Glaucoma (primary open-angle)	-0.1778	0.0139	2.43e-37	0.000848358	163.617	Stroke	0.0083	0.0096	0.3883
rs3825942	15	74219582	A	G	0.1769	Glaucoma (primary open-angle)	-0.1243	0.0191	7.48e-11	0.000219732	42.3517	Stroke	0.0065	0.0127	0.6088
rs41543317	17	44087500	A	G	0.3529	Glaucoma (primary open-angle)	-0.0844	0.0144	4.67e-09	0.000178236	34.3523	Stroke	-0.0087	0.0137	0.5242
rs4612174	6	136462744	T	G	0.6382	Glaucoma (primary open-angle)	0.1156	0.0142	3.39e-16	0.000343798	66.2727	Stroke	0.0042	0.0098	0.672699
rs4653159	1	36579215	A	G	0.8211	Glaucoma (primary open-angle)	0.1092	0.0186	4.19e-09	0.000178836	34.4679	Stroke	0.0002	0.0121	0.9892
rs4775427	15	61951235	T	C	0.5755	Glaucoma (primary open-angle)	0.0752	0.0137	4.18e-08	0.000156329	30.1294	Stroke	0.0138	0.0092	0.1315
rs55882252	2	153361700	T	C	0.4513	Glaucoma (primary open-angle)	-0.0987	0.0137	6.65e-13	0.000269271	51.9025	Stroke	-0.0132	0.0091	0.1488
rs56233426	3	186128816	A	G	0.4374	Glaucoma (primary open-angle)	0.1038	0.0137	3.66e-14	0.000297809	57.4049	Stroke	-0.009	0.0096	0.3497
rs58073046	11	120248493	A	G	0.8966	Glaucoma (primary open-angle)	-0.1651	0.0205	9.21e-16	0.000336476	64.8607	Stroke	-0.0117	0.0158	0.4598
rs6117318	20	6507717	A	G	0.4225	Glaucoma (primary open-angle)	-0.0885	0.015	3.54e-09	0.000180609	34.8096	Stroke	-0.0005	0.0093	0.9607
rs62283811	3	171820890	T	C	0.0408	Glaucoma (primary open-angle)	0.1722	0.0294	4.45e-09	0.000177995	34.3058	Stroke	-0.0048	0.0215	0.8233
rs6462143	7	992463	C	G	0.334	Glaucoma (primary open-angle)	0.103	0.0183	1.83e-08	0.000164367	31.6787	Stroke	-0.0128	0.0121	0.2877
rs6475604	9	22052734	T	C	0.4205	Glaucoma (primary open-angle)	-0.2646	0.014	5.17e-80	0.00185026	357.206	Stroke	-0.0343	0.0093	0.000233099
rs6490697	13	22679011	T	G	0.1859	Glaucoma (primary open-angle)	0.1198	0.0177	1.2e-11	0.000237672	45.8102	Stroke	0.0057	0.0121	0.639599
rs6602453	10	10840849	A	C	0.328	Glaucoma (primary open-angle)	0.0802	0.0143	2.25e-08	0.0001632	31.4537	Stroke	-0.0086	0.0097	0.3729
rs6845653	4	7899379	T	C	0.674	Glaucoma (primary open-angle)	-0.1742	0.0142	1.44e-34	0.000780359	150.493	Stroke	0.0164	0.0098	0.0945998
rs686768	11	86361508	A	G	0.9225	Glaucoma (primary open-angle)	-0.1496	0.0239	3.77e-10	0.000203279	39.1799	Stroke	0.0146	0.0169	0.3895
rs7137828	12	111932800	T	C	0.5358	Glaucoma (primary open-angle)	0.0958	0.0147	7.65e-11	0.000220351	42.4709	Stroke	-0.0613	0.0093	5.21e-11
rs7739648	6	1540483	A	G	0.3698	Glaucoma (primary open-angle)	-0.1249	0.0144	5.04e-18	0.000390251	75.2307	Stroke	-0.0223	0.0107	0.0375301
rs9544017	13	76247179	A	G	0.4732	Glaucoma (primary open-angle)	-0.0808	0.0135	2.38e-09	0.000185861	35.8221	Stroke	-0.0043	0.0101	0.669
rs9819278	3	85144350	A	G	0.6312	Glaucoma (primary open-angle)	-0.0906	0.0138	5.03e-11	0.000223622	43.1016	Stroke	-0.0059	0.0093	0.5264
rs9913911	17	10031183	A	G	0.6272	Glaucoma (primary open-angle)	0.1537	0.0142	2.4e-27	0.000607604	117.157	Stroke	0.0139	0.0096	0.1469
rs993471	1	103385373	A	G	0.6123	Glaucoma (primary open-angle)	-0.0853	0.0139	8.6e-10	0.000195388	37.6586	Stroke	-0.0152	0.0097	0.1166
rs10435033	7	39054837	A	G	0.327	Glaucoma (multi-trait analysis)	-0.0640447	0.0111291	8.68e-09	0.000147536	33.1163	Ischemic stroke (large artery atherosclerosis)	0.0253	0.0271	0.3505
rs10450773	12	50583872	T	C	0.2266	Glaucoma (multi-trait analysis)	-0.0680057	0.0124578	4.79e-08	0.00013276	29.7992	Ischemic stroke (large artery atherosclerosis)	-0.002	0.0282	0.9433
rs10796912	1	38091597	A	G	0.4573	Glaucoma (multi-trait analysis)	0.0604885	0.0105931	1.13e-08	0.000145263	32.6059	Ischemic stroke (large artery atherosclerosis)	0.0197	0.025	0.4295
rs10869665	9	78518999	T	C	0.2763	Glaucoma (multi-trait analysis)	-0.0769407	0.0115525	2.74e-11	0.000197602	44.3564	Ischemic stroke (large artery atherosclerosis)	0.0745	0.0268	0.00544503
rs10918274	1	165714416	C	T	0.8598	Glaucoma (multi-trait analysis)	-0.311452	0.0153113	5.55e-92	0.00184024	413.765	Ischemic stroke (large artery atherosclerosis)	-0.0152	0.0367	0.678
rs11008626	10	32037230	C	T	0.3201	Glaucoma (multi-trait analysis)	0.0668343	0.0115235	6.64e-09	0.000149859	33.6377	Ischemic stroke (large artery atherosclerosis)	-0.0185	0.0278	0.5053
rs11234741	11	86401678	G	A	0.2087	Glaucoma (multi-trait analysis)	0.105809	0.0129268	2.72e-16	0.000298436	66.9976	Ischemic stroke (large artery atherosclerosis)	0.0223	0.0311	0.4724
rs1126809	11	89017961	A	G	0.2525	Glaucoma (multi-trait analysis)	-0.0654404	0.0114595	1.13e-08	0.000145283	32.6104	Ischemic stroke (large artery atherosclerosis)	0.0243	0.0286	0.3956
rs113542380	2	43464818	A	G	0.0586	Glaucoma (multi-trait analysis)	0.134299	0.0197187	9.71e-12	0.000206641	46.3858	Ischemic stroke (large artery atherosclerosis)	-0.1089	0.0536	0.0422202
rs11567976	5	137654218	T	C	0.5099	Glaucoma (multi-trait analysis)	0.0598669	0.0106221	1.74e-08	0.000141517	31.765	Ischemic stroke (large artery atherosclerosis)	-0.0599	0.0246	0.0147201
rs11710845	3	150065280	T	C	0.2276	Glaucoma (multi-trait analysis)	-0.0720983	0.0121139	2.65e-09	0.000157809	35.4224	Ischemic stroke (large artery atherosclerosis)	-0.0132	0.0294	0.654501
rs11793975	9	129702744	G	A	0.4871	Glaucoma (multi-trait analysis)	0.0700869	0.0105414	2.96e-11	0.000196929	44.2052	Ischemic stroke (large artery atherosclerosis)	0.0042	0.0246	0.8645
rs11859314	16	51455794	A	G	0.2555	Glaucoma (multi-trait analysis)	0.0733051	0.0115503	2.2e-10	0.000179441	40.2789	Ischemic stroke (large artery atherosclerosis)	0.0511	0.0277	0.0654199
rs12045227	1	113128212	A	G	0.2256	Glaucoma (multi-trait analysis)	0.080383	0.0129423	5.27e-10	0.000171849	38.5746	Ischemic stroke (large artery atherosclerosis)	-0.0141	0.031	0.6486
rs12139208	1	88213014	C	T	0.67	Glaucoma (multi-trait analysis)	-0.0758464	0.0107978	2.15e-12	0.000219797	49.3396	Ischemic stroke (large artery atherosclerosis)	0.0225	0.026	0.3873
rs12280392	11	28403473	G	T	0.2247	Glaucoma (multi-trait analysis)	0.0722688	0.0124514	6.47e-09	0.000150078	33.6869	Ischemic stroke (large artery atherosclerosis)	-0.0166	0.0321	0.604399
rs1286771	3	25581512	C	T	0.1054	Glaucoma (multi-trait analysis)	-0.104889	0.0159573	4.93e-11	0.000192475	43.2053	Ischemic stroke (large artery atherosclerosis)	0.0954	0.0372	0.01036
rs12913832	15	28365618	G	A	0.6362	Glaucoma (multi-trait analysis)	-0.0737272	0.0127353	7.07e-09	0.00014931	33.5145	Ischemic stroke (large artery atherosclerosis)	-0.0083	0.0339	0.8067
rs1362227	7	33511631	C	A	0.7018	Glaucoma (multi-trait analysis)	-0.0636601	0.0107503	3.19e-09	0.000156222	35.0663	Ischemic stroke (large artery atherosclerosis)	-0.0175	0.0318	0.5813
rs1579050	2	153364527	G	A	0.5805	Glaucoma (multi-trait analysis)	0.11207	0.0106594	7.46e-26	0.000492285	110.537	Ischemic stroke (large artery atherosclerosis)	0.0308	0.0245	0.2085
rs1616405	10	78581153	G	A	0.5189	Glaucoma (multi-trait analysis)	-0.057704	0.0105074	3.98e-08	0.000134363	30.159	Ischemic stroke (large artery atherosclerosis)	-0.0009	0.0257	0.9708
rs163524	2	45157553	A	C	0.1968	Glaucoma (multi-trait analysis)	0.0791833	0.0135905	5.67e-09	0.000151233	33.9463	Ischemic stroke (large artery atherosclerosis)	0.0494	0.0325	0.129
rs17339357	8	124600906	A	T	0.0547	Glaucoma (multi-trait analysis)	0.154499	0.0207334	9.22e-14	0.000247355	55.5273	Ischemic stroke (large artery atherosclerosis)	0.0203	0.0527	0.7006
rs17451053	22	29537124	T	C	0.1958	Glaucoma (multi-trait analysis)	0.0781873	0.0138543	1.67e-08	0.000141892	31.8493	Ischemic stroke (large artery atherosclerosis)	-0.0433	0.033	0.1906
rs1867409	3	66860178	A	G	0.3042	Glaucoma (multi-trait analysis)	-0.0955994	0.0115207	1.06e-16	0.000306716	68.8571	Ischemic stroke (large artery atherosclerosis)	-0.0417	0.0283	0.141
rs2022945	8	108251139	G	A	0.8897	Glaucoma (multi-trait analysis)	0.182587	0.0161371	1.11e-29	0.000570109	128.022	Ischemic stroke (large artery atherosclerosis)	-0.0317	0.0384	0.4096
rs2145826	6	44763781	A	G	0.6034	Glaucoma (multi-trait analysis)	-0.0717768	0.0105984	1.27e-11	0.000204322	45.8652	Ischemic stroke (large artery atherosclerosis)	0.0072	0.0249	0.770999
rs2214230	7	117635605	T	G	0.3429	Glaucoma (multi-trait analysis)	0.0838359	0.010935	1.76e-14	0.000261834	58.7785	Ischemic stroke (large artery atherosclerosis)	-0.0248	0.0259	0.3383
rs2249195	15	61958029	C	A	0.4145	Glaucoma (multi-trait analysis)	-0.0783206	0.0106167	1.62e-13	0.000242429	54.4213	Ischemic stroke (large artery atherosclerosis)	-0.0048	0.0246	0.8447
rs2275241	9	129370576	A	G	0.3748	Glaucoma (multi-trait analysis)	-0.145073	0.0109284	3.24e-40	0.000784578	176.22	Ischemic stroke (large artery atherosclerosis)	-0.0242	0.0256	0.3444
rs2439042	6	51446615	G	T	0.1183	Glaucoma (multi-trait analysis)	-0.143092	0.017754	7.65e-16	0.000289354	64.9583	Ischemic stroke (large artery atherosclerosis)	-0.0522	0.0423	0.2177
rs2472493	9	107695848	A	G	0.5815	Glaucoma (multi-trait analysis)	-0.170948	0.0105697	7.76e-59	0.00116416	261.577	Ischemic stroke (large artery atherosclerosis)	-0.0152	0.0252	0.5454
rs2526101	7	11677452	G	A	0.4175	Glaucoma (multi-trait analysis)	0.0681326	0.0105916	1.25e-10	0.000184342	41.3793	Ischemic stroke (large artery atherosclerosis)	0.0016	0.0253	0.9506
rs2526385	3	50181135	G	T	0.7962	Glaucoma (multi-trait analysis)	-0.0797895	0.0130892	1.09e-09	0.000165543	37.1588	Ischemic stroke (large artery atherosclerosis)	0.0495	0.0319	0.1209
rs2745572	6	1548369	G	A	0.3638	Glaucoma (multi-trait analysis)	-0.129362	0.0112386	1.17e-30	0.000589997	132.491	Ischemic stroke (large artery atherosclerosis)	-0.0393	0.0269	0.1451
rs274760	1	36573573	A	C	0.0497	Glaucoma (multi-trait analysis)	-0.123399	0.0219715	1.95e-08	0.000140527	31.5428	Ischemic stroke (large artery atherosclerosis)	-0.0164	0.0573	0.7752
rs28795989	4	7891545	G	A	0.5964	Glaucoma (multi-trait analysis)	-0.145324	0.0107069	5.8e-42	0.000820178	184.223	Ischemic stroke (large artery atherosclerosis)	0.0353	0.0252	0.1615
rs2935072	6	170460912	T	C	0.1173	Glaucoma (multi-trait analysis)	0.119855	0.0157132	2.39e-14	0.000259172	58.1807	Ischemic stroke (large artery atherosclerosis)	0.0062	0.041	0.8797
rs3184504	12	111884608	C	T	0.5358	Glaucoma (multi-trait analysis)	0.0611766	0.0104956	5.58e-09	0.000151359	33.9744	Ischemic stroke (large artery atherosclerosis)	-0.1047	0.0254	3.72e-05
rs324762	12	83986665	G	A	0.5656	Glaucoma (multi-trait analysis)	0.0736862	0.0105495	2.85e-12	0.000217336	48.7871	Ischemic stroke (large artery atherosclerosis)	-0.0149	0.0245	0.5448
rs34952318	20	11177055	A	G	0.0398	Glaucoma (multi-trait analysis)	-0.168209	0.0248834	1.38e-11	0.000203567	45.6957	Ischemic stroke (large artery atherosclerosis)	-0.0159	0.0798	0.8417
rs35155027	14	61095174	C	G	0.5895	Glaucoma (multi-trait analysis)	-0.0895811	0.010714	6.21e-17	0.000311395	69.9078	Ischemic stroke (large artery atherosclerosis)	0.0235	0.0257	0.3592
rs351973	19	795457	G	A	0.675	Glaucoma (multi-trait analysis)	-0.0646284	0.0110038	4.27e-09	0.000153678	34.4951	Ischemic stroke (large artery atherosclerosis)	0.021	0.0357	0.5571
rs36006455	17	47320418	C	T	0.333	Glaucoma (multi-trait analysis)	-0.0700114	0.0119942	5.31e-09	0.000151791	34.0715	Ischemic stroke (large artery atherosclerosis)	0.0196	0.0303	0.5183
rs3743861	16	89818340	C	G	0.3877	Glaucoma (multi-trait analysis)	-0.0667041	0.0106646	3.98e-10	0.000174284	39.1212	Ischemic stroke (large artery atherosclerosis)	-0.0067	0.0274	0.8051
rs3785856	17	59391379	G	A	0.7584	Glaucoma (multi-trait analysis)	0.0954194	0.0131337	3.72e-13	0.000235133	52.7832	Ischemic stroke (large artery atherosclerosis)	0.0156	0.0301	0.6042
rs4102217	11	65263895	C	G	0.1879	Glaucoma (multi-trait analysis)	-0.107287	0.0133145	7.76e-16	0.000289225	64.9293	Ischemic stroke (large artery atherosclerosis)	0.0019	0.0318	0.9524
rs4128399	7	151498679	C	T	0.1561	Glaucoma (multi-trait analysis)	0.0844613	0.0139615	1.45e-09	0.000163041	36.5972	Ischemic stroke (large artery atherosclerosis)	0.0193	0.0374	0.6064
rs4141194	11	17011176	A	C	0.2565	Glaucoma (multi-trait analysis)	0.0899645	0.0115016	5.2e-15	0.000272536	61.1818	Ischemic stroke (large artery atherosclerosis)	0.0482	0.0279	0.0843393
rs440677	19	11285390	A	G	0.6292	Glaucoma (multi-trait analysis)	0.0687238	0.0108924	2.8e-10	0.00017734	39.8074	Ischemic stroke (large artery atherosclerosis)	-0.041	0.0265	0.1216
rs4412362	8	78930579	T	C	0.6173	Glaucoma (multi-trait analysis)	0.066132	0.010811	9.53e-10	0.0001667	37.4186	Ischemic stroke (large artery atherosclerosis)	-0.0287	0.0248	0.2465
rs4420855	3	188057207	G	A	0.326	Glaucoma (multi-trait analysis)	-0.0725985	0.0115902	3.76e-10	0.000174789	39.2346	Ischemic stroke (large artery atherosclerosis)	-0.0143	0.0267	0.5905
rs447324	4	177430644	G	A	0.3012	Glaucoma (multi-trait analysis)	-0.0691614	0.0117051	3.45e-09	0.000155535	34.9119	Ischemic stroke (large artery atherosclerosis)	-0.0241	0.0279	0.3876
rs4658101	1	92077409	G	A	0.825	Glaucoma (multi-trait analysis)	-0.0992111	0.0133687	1.16e-13	0.000245331	55.0729	Ischemic stroke (large artery atherosclerosis)	-0.079	0.0311	0.01102
rs4703855	5	71693899	T	C	0.335	Glaucoma (multi-trait analysis)	-0.0758258	0.011594	6.15e-11	0.000190547	42.7724	Ischemic stroke (large artery atherosclerosis)	0.0128	0.0264	0.626
rs4709210	6	158971956	A	T	0.2823	Glaucoma (multi-trait analysis)	-0.0712796	0.0117525	1.32e-09	0.000163876	36.7846	Ischemic stroke (large artery atherosclerosis)	0.0874	0.0275	0.00147901
rs4821712	22	38183847	T	C	0.5795	Glaucoma (multi-trait analysis)	-0.100686	0.0108167	1.3e-20	0.000385921	86.6452	Ischemic stroke (large artery atherosclerosis)	0.0376	0.0253	0.1379
rs4936100	11	130287469	G	A	0.8181	Glaucoma (multi-trait analysis)	0.0788987	0.0130623	1.54e-09	0.000162535	36.4835	Ischemic stroke (large artery atherosclerosis)	-0.0203	0.0316	0.5215
rs56152426	13	110893841	G	A	0.1581	Glaucoma (multi-trait analysis)	-0.0856349	0.0138124	5.65e-10	0.00017124	38.4379	Ischemic stroke (large artery atherosclerosis)	-0.005	0.035	0.8871
rs56319620	11	47998922	A	C	0.1909	Glaucoma (multi-trait analysis)	0.121703	0.0129205	4.54e-21	0.000395175	88.7238	Ischemic stroke (large artery atherosclerosis)	-0.0497	0.0314	0.1141
rs56405342	2	101608146	T	C	0.1272	Glaucoma (multi-trait analysis)	-0.0877745	0.0151722	7.24e-09	0.000149105	33.4685	Ischemic stroke (large artery atherosclerosis)	0.0147	0.0366	0.688101
rs58073046	11	120248493	G	A	0.1034	Glaucoma (multi-trait analysis)	0.153736	0.0160766	1.15e-21	0.000407289	91.4448	Ischemic stroke (large artery atherosclerosis)	0.0715	0.0381	0.0608906
rs59454355	7	116156023	G	C	0.2584	Glaucoma (multi-trait analysis)	0.17214	0.0116892	4.36e-49	0.000965365	216.865	Ischemic stroke (large artery atherosclerosis)	0.0259	0.0275	0.3457
rs6065171	20	38538768	C	T	0.5109	Glaucoma (multi-trait analysis)	-0.0641782	0.0104991	9.79e-10	0.000166462	37.3652	Ischemic stroke (large artery atherosclerosis)	0.0179	0.0245	0.4646
rs6140009	20	6473054	T	C	0.3907	Glaucoma (multi-trait analysis)	-0.0827748	0.0108547	2.43e-14	0.000259039	58.1509	Ischemic stroke (large artery atherosclerosis)	0.0163	0.0253	0.5199
rs61755579	14	50655307	T	C	0.0219	Glaucoma (multi-trait analysis)	-0.169185	0.0309362	4.53e-08	0.000133244	29.9079	Ischemic stroke (large artery atherosclerosis)	-0.0325	0.1026	0.751201
rs62172701	2	205998191	C	A	0.2227	Glaucoma (multi-trait analysis)	-0.0704226	0.0126704	2.73e-08	0.000137626	30.8915	Ischemic stroke (large artery atherosclerosis)	-0.0327	0.0291	0.2618
rs62188040	2	213723345	A	C	0.1163	Glaucoma (multi-trait analysis)	-0.101193	0.0168886	2.08e-09	0.000159942	35.9013	Ischemic stroke (large artery atherosclerosis)	-0.0513	0.0395	0.1938
rs66500121	3	85137683	G	A	0.6262	Glaucoma (multi-trait analysis)	-0.0778915	0.0106487	2.58e-13	0.000238342	53.5036	Ischemic stroke (large artery atherosclerosis)	0.0107	0.0251	0.670101
rs6732795	2	69411517	C	A	0.4026	Glaucoma (multi-trait analysis)	0.0738028	0.0107673	7.16e-12	0.000209295	46.9816	Ischemic stroke (large artery atherosclerosis)	-0.0614	0.0268	0.02225
rs6741499	2	28369436	T	C	0.2674	Glaucoma (multi-trait analysis)	0.0826085	0.011894	3.77e-12	0.000214891	48.238	Ischemic stroke (large artery atherosclerosis)	-0.0533	0.03	0.0756903
rs676015	6	2064648	C	T	0.6332	Glaucoma (multi-trait analysis)	-0.0733995	0.0109231	1.82e-11	0.000201152	45.1534	Ischemic stroke (large artery atherosclerosis)	0.0472	0.0263	0.0730802
rs7089636	10	60283309	G	T	0.494	Glaucoma (multi-trait analysis)	0.0784526	0.0105396	9.8e-14	0.000246818	55.4067	Ischemic stroke (large artery atherosclerosis)	0.0145	0.0245	0.5553
rs722585	6	1775863	A	G	0.2773	Glaucoma (multi-trait analysis)	-0.0793147	0.0116752	1.1e-11	0.000205592	46.1503	Ischemic stroke (large artery atherosclerosis)	0.0245	0.0277	0.3771
rs72669675	14	34715771	T	A	0.3519	Glaucoma (multi-trait analysis)	0.0738801	0.0108539	9.98e-12	0.000206401	46.3318	Ischemic stroke (large artery atherosclerosis)	0.0218	0.0263	0.4083
rs7273775	20	49061320	T	C	0.3966	Glaucoma (multi-trait analysis)	-0.0660355	0.010792	9.42e-10	0.0001668	37.441	Ischemic stroke (large artery atherosclerosis)	-0.0061	0.0261	0.8166
rs73111535	1	219222850	A	C	0.0626	Glaucoma (multi-trait analysis)	-0.156688	0.0215294	3.39e-13	0.000235951	52.9668	Ischemic stroke (large artery atherosclerosis)	-0.0176	0.0507	0.727999
rs73148965	22	19872935	A	G	0.1511	Glaucoma (multi-trait analysis)	-0.102995	0.0151128	9.42e-12	0.000206904	46.445	Ischemic stroke (large artery atherosclerosis)	-0.0389	0.0354	0.2721
rs73220190	5	108053907	C	T	0.0805	Glaucoma (multi-trait analysis)	-0.123805	0.0206267	1.95e-09	0.000160496	36.0257	Ischemic stroke (large artery atherosclerosis)	-0.0296	0.0478	0.5352
rs73294447	14	74929721	C	T	0.0209	Glaucoma (multi-trait analysis)	-0.303815	0.0476758	1.86e-10	0.000180909	40.6087	Ischemic stroke (large artery atherosclerosis)	0.1711	0.1248	0.1705
rs738722	22	29130012	C	T	0.7107	Glaucoma (multi-trait analysis)	0.0912523	0.0115132	2.27e-15	0.000279828	62.8191	Ischemic stroke (large artery atherosclerosis)	-0.0312	0.0284	0.2722
rs74259971	2	54659204	C	T	0.1799	Glaucoma (multi-trait analysis)	-0.0892357	0.0142692	4.01e-10	0.000174229	39.1088	Ischemic stroke (large artery atherosclerosis)	-0.0196	0.0323	0.543599
rs74984957	16	65073799	A	G	0.331	Glaucoma (multi-trait analysis)	-0.0715386	0.0109407	6.2e-11	0.000190469	42.755	Ischemic stroke (large artery atherosclerosis)	-0.0124	0.0256	0.6275
rs75265191	16	77577844	A	G	0.0746	Glaucoma (multi-trait analysis)	0.152212	0.0197671	1.36e-14	0.000264128	59.2936	Ischemic stroke (large artery atherosclerosis)	-0.0412	0.0499	0.4092
rs756481	22	33105227	G	A	0.0477	Glaucoma (multi-trait analysis)	-0.14721	0.0249364	3.56e-09	0.000155259	34.85	Ischemic stroke (large artery atherosclerosis)	-0.0584	0.0604	0.3338
rs76325372	5	14837332	C	A	0.2833	Glaucoma (multi-trait analysis)	-0.103298	0.0119133	4.29e-18	0.000334882	75.1823	Ischemic stroke (large artery atherosclerosis)	0.035	0.0279	0.2085
rs7799028	7	103346226	T	G	0.2753	Glaucoma (multi-trait analysis)	0.0668022	0.0117792	1.42e-08	0.000143286	32.1622	Ischemic stroke (large artery atherosclerosis)	0.0132	0.0286	0.6461
rs7924522	11	128380742	A	C	0.6332	Glaucoma (multi-trait analysis)	0.0931187	0.0111532	6.88e-17	0.000310497	69.7061	Ischemic stroke (large artery atherosclerosis)	0.0667	0.0267	0.01239
rs8064739	17	9842264	C	A	0.4274	Glaucoma (multi-trait analysis)	0.0853122	0.0106572	1.19e-15	0.000285449	64.0814	Ischemic stroke (large artery atherosclerosis)	0.0115	0.0255	0.651499
rs893830	3	124433550	A	G	0.1541	Glaucoma (multi-trait analysis)	0.0815169	0.0141189	7.76e-09	0.000148507	33.3342	Ischemic stroke (large artery atherosclerosis)	0.0578	0.0329	0.0791407
rs9494457	6	136474794	A	T	0.3668	Glaucoma (multi-trait analysis)	-0.0908138	0.0108764	6.85e-17	0.000310539	69.7155	Ischemic stroke (large artery atherosclerosis)	-0.0105	0.0256	0.681999
rs9544024	13	76258720	G	A	0.5278	Glaucoma (multi-trait analysis)	0.0745318	0.0104977	1.25e-12	0.000224551	50.407	Ischemic stroke (large artery atherosclerosis)	0.0312	0.0245	0.2021
rs9816799	3	169222771	C	T	0.4602	Glaucoma (multi-trait analysis)	0.069632	0.0105694	4.46e-11	0.000193353	43.4023	Ischemic stroke (large artery atherosclerosis)	-0.0253	0.0249	0.3081
rs9913911	17	10031183	G	A	0.3728	Glaucoma (multi-trait analysis)	-0.176334	0.010916	1.07e-58	0.00116134	260.94	Ischemic stroke (large artery atherosclerosis)	-0.0254	0.0256	0.322
rs10248136	7	39077397	T	C	0.5189	Glaucoma (primary open-angle)	0.0876	0.0136	1.3e-10	0.000215254	41.4883	Ischemic stroke (large artery atherosclerosis)	-0.0146	0.0246	0.5547
rs10448285	9	129397014	T	C	0.3588	Glaucoma (primary open-angle)	-0.119	0.0148	9.9e-16	0.000335381	64.6496	Ischemic stroke (large artery atherosclerosis)	-0.0155	0.0258	0.5477
rs10517281	4	54027595	A	G	0.8221	Glaucoma (primary open-angle)	0.0992	0.0172	7.65e-09	0.000172586	33.263	Ischemic stroke (large artery atherosclerosis)	0.0226	0.031	0.4654
rs10800155	1	165723770	A	G	0.1402	Glaucoma (primary open-angle)	0.2908	0.0192	7.56e-52	0.001189	229.394	Ischemic stroke (large artery atherosclerosis)	0.0247	0.0369	0.5032
rs109467	7	83278893	T	C	0.6451	Glaucoma (primary open-angle)	-0.0831	0.0141	4.05e-09	0.000180218	34.7344	Ischemic stroke (large artery atherosclerosis)	-0.0362	0.0266	0.1728
rs1139795	22	19867771	T	C	0.1581	Glaucoma (primary open-angle)	-0.1425	0.0208	7.03e-12	0.000243507	46.9352	Ischemic stroke (large artery atherosclerosis)	-0.0396	0.0345	0.2507
rs113985657	6	597203	T	C	0.1412	Glaucoma (primary open-angle)	0.1081	0.0185	5.54e-09	0.000177151	34.1431	Ischemic stroke (large artery atherosclerosis)	-0.0279	0.0361	0.4397
rs114367221	16	51601948	T	C	0.0686	Glaucoma (primary open-angle)	0.1482	0.0261	1.33e-08	0.000167285	32.2412	Ischemic stroke (large artery atherosclerosis)	0.0522	0.046	0.2565
rs12208086	6	36586070	A	G	0.2535	Glaucoma (primary open-angle)	0.1083	0.0161	1.62e-11	0.000234756	45.2481	Ischemic stroke (large artery atherosclerosis)	-0.0031	0.0294	0.9173
rs12540035	7	116159526	A	G	0.2594	Glaucoma (primary open-angle)	0.109	0.0153	9.4e-13	0.000263311	50.7535	Ischemic stroke (large artery atherosclerosis)	0.017	0.0281	0.5452
rs1577488	1	101078400	A	G	0.8728	Glaucoma (primary open-angle)	-0.1296	0.0202	1.45e-10	0.000213564	41.1626	Ischemic stroke (large artery atherosclerosis)	0.0701	0.0386	0.0691592
rs1649068	10	60304864	A	C	0.4911	Glaucoma (primary open-angle)	0.1062	0.0137	9e-15	0.000311736	60.0902	Ischemic stroke (large artery atherosclerosis)	0.0133	0.0245	0.5862
rs17527016	4	111963719	T	C	0.2416	Glaucoma (primary open-angle)	-0.1116	0.0169	4.15e-11	0.000226241	43.6064	Ischemic stroke (large artery atherosclerosis)	0.0066	0.0348	0.8487
rs2027312	9	129920463	A	G	0.4821	Glaucoma (primary open-angle)	-0.0826	0.0137	1.67e-09	0.000188604	36.3508	Ischemic stroke (large artery atherosclerosis)	-0.0145	0.0242	0.5487
rs2278565	2	120195182	C	G	0.163	Glaucoma (primary open-angle)	0.1024	0.0185	3.31e-08	0.000158965	30.6374	Ischemic stroke (large artery atherosclerosis)	-0.0496	0.0348	0.1538
rs2472494	9	107695539	T	C	0.4195	Glaucoma (primary open-angle)	0.1887	0.0137	4.76e-43	0.000983533	189.713	Ischemic stroke (large artery atherosclerosis)	0.0222	0.0253	0.3791
rs2514879	8	108273318	T	G	0.1093	Glaucoma (primary open-angle)	-0.1252	0.0217	7.81e-09	0.000172714	33.2878	Ischemic stroke (large artery atherosclerosis)	0.0519	0.0388	0.1811
rs257336	16	65055840	T	G	0.325	Glaucoma (primary open-angle)	-0.0863	0.0156	3.18e-08	0.000158788	30.6033	Ischemic stroke (large artery atherosclerosis)	-0.0094	0.0258	0.7146
rs2579998	6	51477322	T	C	0.8817	Glaucoma (primary open-angle)	0.209	0.0225	1.47e-20	0.000447556	86.2826	Ischemic stroke (large artery atherosclerosis)	0.0621	0.0406	0.1256
rs2667477	12	84023388	T	C	0.4245	Glaucoma (primary open-angle)	-0.1089	0.0138	2.84e-15	0.000323051	62.272	Ischemic stroke (large artery atherosclerosis)	0.0195	0.0246	0.427
rs2735114	6	29910034	A	G	0.4254	Glaucoma (primary open-angle)	0.0803	0.0143	1.8e-08	0.000163607	31.5322	Ischemic stroke (large artery atherosclerosis)	-0.1411	0.0461	0.00218298
rs28497695	15	57023951	A	G	0.7992	Glaucoma (primary open-angle)	-0.1093	0.017	1.39e-10	0.000214468	41.3369	Ischemic stroke (large artery atherosclerosis)	-0.0077	0.031	0.8043
rs33912345	14	60976537	A	C	0.5974	Glaucoma (primary open-angle)	-0.1778	0.0139	2.43e-37	0.000848358	163.617	Ischemic stroke (large artery atherosclerosis)	0.0165	0.0262	0.5293
rs3825942	15	74219582	A	G	0.1769	Glaucoma (primary open-angle)	-0.1243	0.0191	7.48e-11	0.000219732	42.3517	Ischemic stroke (large artery atherosclerosis)	0.0313	0.0337	0.354
rs41543317	17	44087500	A	G	0.3529	Glaucoma (primary open-angle)	-0.0844	0.0144	4.67e-09	0.000178236	34.3523	Ischemic stroke (large artery atherosclerosis)	0.0074	0.0329	0.8232
rs4612174	6	136462744	T	G	0.6382	Glaucoma (primary open-angle)	0.1156	0.0142	3.39e-16	0.000343798	66.2727	Ischemic stroke (large artery atherosclerosis)	0.0079	0.0256	0.759401
rs4653159	1	36579215	A	G	0.8211	Glaucoma (primary open-angle)	0.1092	0.0186	4.19e-09	0.000178836	34.4679	Ischemic stroke (large artery atherosclerosis)	0.0279	0.0331	0.3997
rs4775427	15	61951235	T	C	0.5755	Glaucoma (primary open-angle)	0.0752	0.0137	4.18e-08	0.000156329	30.1294	Ischemic stroke (large artery atherosclerosis)	0.0027	0.0243	0.9121
rs55882252	2	153361700	T	C	0.4513	Glaucoma (primary open-angle)	-0.0987	0.0137	6.65e-13	0.000269271	51.9025	Ischemic stroke (large artery atherosclerosis)	-0.0259	0.0244	0.2888
rs56233426	3	186128816	A	G	0.4374	Glaucoma (primary open-angle)	0.1038	0.0137	3.66e-14	0.000297809	57.4049	Ischemic stroke (large artery atherosclerosis)	-0.0182	0.026	0.4825
rs58073046	11	120248493	A	G	0.8966	Glaucoma (primary open-angle)	-0.1651	0.0205	9.21e-16	0.000336476	64.8607	Ischemic stroke (large artery atherosclerosis)	-0.0715	0.0381	0.0608906
rs6117318	20	6507717	A	G	0.4225	Glaucoma (primary open-angle)	-0.0885	0.015	3.54e-09	0.000180609	34.8096	Ischemic stroke (large artery atherosclerosis)	0.0244	0.0251	0.3301
rs62283811	3	171820890	T	C	0.0408	Glaucoma (primary open-angle)	0.1722	0.0294	4.45e-09	0.000177995	34.3058	Ischemic stroke (large artery atherosclerosis)	0.0013	0.059	0.9819
rs6462143	7	992463	C	G	0.334	Glaucoma (primary open-angle)	0.103	0.0183	1.83e-08	0.000164367	31.6787	Ischemic stroke (large artery atherosclerosis)	-0.0246	0.0335	0.4629
rs6475604	9	22052734	T	C	0.4205	Glaucoma (primary open-angle)	-0.2646	0.014	5.17e-80	0.00185026	357.206	Ischemic stroke (large artery atherosclerosis)	-0.1095	0.0252	1.37e-05
rs6490697	13	22679011	T	G	0.1859	Glaucoma (primary open-angle)	0.1198	0.0177	1.2e-11	0.000237672	45.8102	Ischemic stroke (large artery atherosclerosis)	0.0191	0.033	0.5636
rs6602453	10	10840849	A	C	0.328	Glaucoma (primary open-angle)	0.0802	0.0143	2.25e-08	0.0001632	31.4537	Ischemic stroke (large artery atherosclerosis)	-0.0067	0.0262	0.7972
rs6845653	4	7899379	T	C	0.674	Glaucoma (primary open-angle)	-0.1742	0.0142	1.44e-34	0.000780359	150.493	Ischemic stroke (large artery atherosclerosis)	0.0423	0.0265	0.1108
rs686768	11	86361508	A	G	0.9225	Glaucoma (primary open-angle)	-0.1496	0.0239	3.77e-10	0.000203279	39.1799	Ischemic stroke (large artery atherosclerosis)	-0.0112	0.0461	0.8077
rs7137828	12	111932800	T	C	0.5358	Glaucoma (primary open-angle)	0.0958	0.0147	7.65e-11	0.000220351	42.4709	Ischemic stroke (large artery atherosclerosis)	-0.0841	0.0252	0.000844403
rs7739648	6	1540483	A	G	0.3698	Glaucoma (primary open-angle)	-0.1249	0.0144	5.04e-18	0.000390251	75.2307	Ischemic stroke (large artery atherosclerosis)	-0.0378	0.0269	0.1589
rs9544017	13	76247179	A	G	0.4732	Glaucoma (primary open-angle)	-0.0808	0.0135	2.38e-09	0.000185861	35.8221	Ischemic stroke (large artery atherosclerosis)	-0.0372	0.0256	0.1463
rs9819278	3	85144350	A	G	0.6312	Glaucoma (primary open-angle)	-0.0906	0.0138	5.03e-11	0.000223622	43.1016	Ischemic stroke (large artery atherosclerosis)	0.0019	0.0251	0.9412
rs9913911	17	10031183	A	G	0.6272	Glaucoma (primary open-angle)	0.1537	0.0142	2.4e-27	0.000607604	117.157	Ischemic stroke (large artery atherosclerosis)	0.0254	0.0256	0.322
rs993471	1	103385373	A	G	0.6123	Glaucoma (primary open-angle)	-0.0853	0.0139	8.6e-10	0.000195388	37.6586	Ischemic stroke (large artery atherosclerosis)	-0.0446	0.0254	0.0784097
rs10787462	10	112792633	A	G	0.570649	Neovascular glaucoma	0.196621	0.0414596	2.11e-06	5.6e-05	22.4909	Ischemic stroke (large artery atherosclerosis)	-0.0051	0.0258	0.8433
rs112669025	3	96615243	A	G	0.0337967	Neovascular glaucoma	-0.637389	0.138022	3.87e-06	5.31e-05	21.326	Ischemic stroke (large artery atherosclerosis)	0.0119	0.0662	0.8576
rs115083191	6	31473655	C	G	0.0912219	Neovascular glaucoma	0.468511	0.0615479	2.7e-14	0.00014435	57.9443	Ischemic stroke (large artery atherosclerosis)	0.1148	0.0521	0.0273899
rs115493740	6	32870762	A	G	0.103449	Neovascular glaucoma	0.428335	0.0593204	5.17e-13	0.000129888	52.1383	Ischemic stroke (large artery atherosclerosis)	0.0638	0.0491	0.194
rs11715446	3	74642298	A	G	0.102526	Neovascular glaucoma	-0.432908	0.0747564	7e-09	8.35e-05	33.5345	Ischemic stroke (large artery atherosclerosis)	-0.043	0.0354	0.2245
rs12513387	4	24242057	C	G	0.0775065	Neovascular glaucoma	-0.409132	0.0848495	1.42e-06	5.79e-05	23.2502	Ischemic stroke (large artery atherosclerosis)	-0.0235	0.0618	0.7042
rs143714295	7	23677079	T	C	0.0391375	Neovascular glaucoma	-0.605172	0.125035	1.3e-06	5.84e-05	23.4257	Ischemic stroke (large artery atherosclerosis)	0.0074	0.056	0.8955
rs17576984	6	32245208	T	C	0.126019	Neovascular glaucoma	0.263748	0.0570899	3.84e-06	5.32e-05	21.3431	Ischemic stroke (large artery atherosclerosis)	-0.0678	0.0729	0.3523
rs3909296	19	48564947	T	C	0.474922	Neovascular glaucoma	0.186842	0.0406496	4.3e-06	5.26e-05	21.1268	Ischemic stroke (large artery atherosclerosis)	0.0085	0.0266	0.749899
rs59005146	7	5279736	C	T	0.126278	Neovascular glaucoma	-0.303906	0.0659506	4.06e-06	5.29e-05	21.2343	Ischemic stroke (large artery atherosclerosis)	0.0287	0.0365	0.431
rs67530	1	97034043	C	T	0.321533	Neovascular glaucoma	-0.220189	0.0443725	6.97e-07	6.13e-05	24.6242	Ischemic stroke (large artery atherosclerosis)	0.0013	0.03	0.9646
rs74420175	19	11658961	T	C	0.0238464	Neovascular glaucoma	-0.767948	0.167075	4.3e-06	5.26e-05	21.127	Ischemic stroke (large artery atherosclerosis)	0.2633	0.1513	0.0818201
rs77914107	11	57403135	A	G	0.0199223	Neovascular glaucoma	-0.913039	0.194203	2.58e-06	5.51e-05	22.1037	Ischemic stroke (large artery atherosclerosis)	-0.0169	0.1066	0.8738
rs80109110	9	30295897	C	T	0.0493714	Neovascular glaucoma	-0.54807	0.109079	5.05e-07	6.29e-05	25.2457	Ischemic stroke (large artery atherosclerosis)	-0.106	0.0668	0.1123
rs9401827	6	125501185	T	C	0.594085	Neovascular glaucoma	0.196468	0.0418377	2.65e-06	5.49e-05	22.0519	Ischemic stroke (large artery atherosclerosis)	-0.0173	0.0256	0.4979
rs9810767	3	196742643	C	G	0.0305713	Neovascular glaucoma	0.471447	0.102324	4.08e-06	5.29e-05	21.228	Ischemic stroke (large artery atherosclerosis)	0.0177	0.0756	0.815
rs10435033	7	39054837	A	G	0.327	Glaucoma (multi-trait analysis)	-0.0640447	0.0111291	8.68e-09	0.000147536	33.1163	Ischemic stroke	0.0023	0.011	0.8364
rs10450773	12	50583872	T	C	0.2266	Glaucoma (multi-trait analysis)	-0.0680057	0.0124578	4.79e-08	0.00013276	29.7992	Ischemic stroke	-0.0195	0.0116	0.0910605
rs10796912	1	38091597	A	G	0.4573	Glaucoma (multi-trait analysis)	0.0604885	0.0105931	1.13e-08	0.000145263	32.6059	Ischemic stroke	0.0042	0.0101	0.6818
rs10869665	9	78518999	T	C	0.2763	Glaucoma (multi-trait analysis)	-0.0769407	0.0115525	2.74e-11	0.000197602	44.3564	Ischemic stroke	0.0002	0.0109	0.9871
rs10918274	1	165714416	C	T	0.8598	Glaucoma (multi-trait analysis)	-0.311452	0.0153113	5.55e-92	0.00184024	413.765	Ischemic stroke	0.0112	0.015	0.4555
rs11008626	10	32037230	C	T	0.3201	Glaucoma (multi-trait analysis)	0.0668343	0.0115235	6.64e-09	0.000149859	33.6377	Ischemic stroke	-0.0021	0.0109	0.848
rs11234741	11	86401678	G	A	0.2087	Glaucoma (multi-trait analysis)	0.105809	0.0129268	2.72e-16	0.000298436	66.9976	Ischemic stroke	-0.007	0.0127	0.5848
rs1126809	11	89017961	A	G	0.2525	Glaucoma (multi-trait analysis)	-0.0654404	0.0114595	1.13e-08	0.000145283	32.6104	Ischemic stroke	0.0028	0.0115	0.8078
rs113542380	2	43464818	A	G	0.0586	Glaucoma (multi-trait analysis)	0.134299	0.0197187	9.71e-12	0.000206641	46.3858	Ischemic stroke	-0.0241	0.0213	0.2584
rs11567976	5	137654218	T	C	0.5099	Glaucoma (multi-trait analysis)	0.0598669	0.0106221	1.74e-08	0.000141517	31.765	Ischemic stroke	-0.0121	0.01	0.225
rs11710845	3	150065280	T	C	0.2276	Glaucoma (multi-trait analysis)	-0.0720983	0.0121139	2.65e-09	0.000157809	35.4224	Ischemic stroke	-0.0007	0.0117	0.9519
rs11793975	9	129702744	G	A	0.4871	Glaucoma (multi-trait analysis)	0.0700869	0.0105414	2.96e-11	0.000196929	44.2052	Ischemic stroke	0.0034	0.0105	0.744399
rs11859314	16	51455794	A	G	0.2555	Glaucoma (multi-trait analysis)	0.0733051	0.0115503	2.2e-10	0.000179441	40.2789	Ischemic stroke	0.0284	0.0111	0.01078
rs12045227	1	113128212	A	G	0.2256	Glaucoma (multi-trait analysis)	0.080383	0.0129423	5.27e-10	0.000171849	38.5746	Ischemic stroke	0.0236	0.0123	0.0549503
rs12139208	1	88213014	C	T	0.67	Glaucoma (multi-trait analysis)	-0.0758464	0.0107978	2.15e-12	0.000219797	49.3396	Ischemic stroke	-0.0034	0.0102	0.743201
rs12280392	11	28403473	G	T	0.2247	Glaucoma (multi-trait analysis)	0.0722688	0.0124514	6.47e-09	0.000150078	33.6869	Ischemic stroke	-0.0234	0.0132	0.0768599
rs1286771	3	25581512	C	T	0.1054	Glaucoma (multi-trait analysis)	-0.104889	0.0159573	4.93e-11	0.000192475	43.2053	Ischemic stroke	0.0354	0.0154	0.0217701
rs12913832	15	28365618	G	A	0.6362	Glaucoma (multi-trait analysis)	-0.0737272	0.0127353	7.07e-09	0.00014931	33.5145	Ischemic stroke	0.0402	0.0145	0.005745
rs1362227	7	33511631	C	A	0.7018	Glaucoma (multi-trait analysis)	-0.0636601	0.0107503	3.19e-09	0.000156222	35.0663	Ischemic stroke	-0.0113	0.0133	0.3953
rs1579050	2	153364527	G	A	0.5805	Glaucoma (multi-trait analysis)	0.11207	0.0106594	7.46e-26	0.000492285	110.537	Ischemic stroke	0.0145	0.01	0.1455
rs1616405	10	78581153	G	A	0.5189	Glaucoma (multi-trait analysis)	-0.057704	0.0105074	3.98e-08	0.000134363	30.159	Ischemic stroke	0.0091	0.0108	0.3985
rs163524	2	45157553	A	C	0.1968	Glaucoma (multi-trait analysis)	0.0791833	0.0135905	5.67e-09	0.000151233	33.9463	Ischemic stroke	0.0202	0.0133	0.1281
rs17339357	8	124600906	A	T	0.0547	Glaucoma (multi-trait analysis)	0.154499	0.0207334	9.22e-14	0.000247355	55.5273	Ischemic stroke	0.0412	0.0209	0.04853
rs17451053	22	29537124	T	C	0.1958	Glaucoma (multi-trait analysis)	0.0781873	0.0138543	1.67e-08	0.000141892	31.8493	Ischemic stroke	-0.0048	0.0131	0.716901
rs1867409	3	66860178	A	G	0.3042	Glaucoma (multi-trait analysis)	-0.0955994	0.0115207	1.06e-16	0.000306716	68.8571	Ischemic stroke	-0.0158	0.0113	0.1621
rs2022945	8	108251139	G	A	0.8897	Glaucoma (multi-trait analysis)	0.182587	0.0161371	1.11e-29	0.000570109	128.022	Ischemic stroke	-0.0162	0.0154	0.2922
rs2145826	6	44763781	A	G	0.6034	Glaucoma (multi-trait analysis)	-0.0717768	0.0105984	1.27e-11	0.000204322	45.8652	Ischemic stroke	0.0119	0.01	0.2365
rs2214230	7	117635605	T	G	0.3429	Glaucoma (multi-trait analysis)	0.0838359	0.010935	1.76e-14	0.000261834	58.7785	Ischemic stroke	-0.0013	0.0103	0.9021
rs2249195	15	61958029	C	A	0.4145	Glaucoma (multi-trait analysis)	-0.0783206	0.0106167	1.62e-13	0.000242429	54.4213	Ischemic stroke	-0.0114	0.0099	0.2487
rs2275241	9	129370576	A	G	0.3748	Glaucoma (multi-trait analysis)	-0.145073	0.0109284	3.24e-40	0.000784578	176.22	Ischemic stroke	-0.0021	0.0103	0.8389
rs2439042	6	51446615	G	T	0.1183	Glaucoma (multi-trait analysis)	-0.143092	0.017754	7.65e-16	0.000289354	64.9583	Ischemic stroke	-0.0114	0.0164	0.4877
rs2472493	9	107695848	A	G	0.5815	Glaucoma (multi-trait analysis)	-0.170948	0.0105697	7.76e-59	0.00116416	261.577	Ischemic stroke	-0.0049	0.0101	0.6283
rs2526101	7	11677452	G	A	0.4175	Glaucoma (multi-trait analysis)	0.0681326	0.0105916	1.25e-10	0.000184342	41.3793	Ischemic stroke	-0.0089	0.0112	0.4271
rs2526385	3	50181135	G	T	0.7962	Glaucoma (multi-trait analysis)	-0.0797895	0.0130892	1.09e-09	0.000165543	37.1588	Ischemic stroke	0.0127	0.0129	0.3235
rs2745572	6	1548369	G	A	0.3638	Glaucoma (multi-trait analysis)	-0.129362	0.0112386	1.17e-30	0.000589997	132.491	Ischemic stroke	-0.0185	0.0107	0.0833508
rs274760	1	36573573	A	C	0.0497	Glaucoma (multi-trait analysis)	-0.123399	0.0219715	1.95e-08	0.000140527	31.5428	Ischemic stroke	-0.0221	0.022	0.3153
rs28795989	4	7891545	G	A	0.5964	Glaucoma (multi-trait analysis)	-0.145324	0.0107069	5.8e-42	0.000820178	184.223	Ischemic stroke	0.0208	0.0101	0.0402198
rs2935072	6	170460912	T	C	0.1173	Glaucoma (multi-trait analysis)	0.119855	0.0157132	2.39e-14	0.000259172	58.1807	Ischemic stroke	0.0001	0.0158	0.994
rs3184504	12	111884608	C	T	0.5358	Glaucoma (multi-trait analysis)	0.0611766	0.0104956	5.58e-09	0.000151359	33.9744	Ischemic stroke	-0.0779	0.0101	1.23e-14
rs324762	12	83986665	G	A	0.5656	Glaucoma (multi-trait analysis)	0.0736862	0.0105495	2.85e-12	0.000217336	48.7871	Ischemic stroke	-0.0021	0.0099	0.8338
rs34952318	20	11177055	A	G	0.0398	Glaucoma (multi-trait analysis)	-0.168209	0.0248834	1.38e-11	0.000203567	45.6957	Ischemic stroke	-0.0006	0.0312	0.9857
rs35155027	14	61095174	C	G	0.5895	Glaucoma (multi-trait analysis)	-0.0895811	0.010714	6.21e-17	0.000311395	69.9078	Ischemic stroke	0.0113	0.0109	0.3024
rs351973	19	795457	G	A	0.675	Glaucoma (multi-trait analysis)	-0.0646284	0.0110038	4.27e-09	0.000153678	34.4951	Ischemic stroke	-0.009	0.0142	0.5261
rs36006455	17	47320418	C	T	0.333	Glaucoma (multi-trait analysis)	-0.0700114	0.0119942	5.31e-09	0.000151791	34.0715	Ischemic stroke	0.0131	0.0126	0.2995
rs3743861	16	89818340	C	G	0.3877	Glaucoma (multi-trait analysis)	-0.0667041	0.0106646	3.98e-10	0.000174284	39.1212	Ischemic stroke	-0.0055	0.0106	0.6051
rs3785856	17	59391379	G	A	0.7584	Glaucoma (multi-trait analysis)	0.0954194	0.0131337	3.72e-13	0.000235133	52.7832	Ischemic stroke	0.0032	0.0119	0.7872
rs4102217	11	65263895	C	G	0.1879	Glaucoma (multi-trait analysis)	-0.107287	0.0133145	7.76e-16	0.000289225	64.9293	Ischemic stroke	0.0369	0.013	0.00452898
rs4128399	7	151498679	C	T	0.1561	Glaucoma (multi-trait analysis)	0.0844613	0.0139615	1.45e-09	0.000163041	36.5972	Ischemic stroke	0.0005	0.0152	0.9712
rs4141194	11	17011176	A	C	0.2565	Glaucoma (multi-trait analysis)	0.0899645	0.0115016	5.2e-15	0.000272536	61.1818	Ischemic stroke	0.0188	0.0112	0.0943909
rs440677	19	11285390	A	G	0.6292	Glaucoma (multi-trait analysis)	0.0687238	0.0108924	2.8e-10	0.00017734	39.8074	Ischemic stroke	0.0119	0.0106	0.2634
rs4412362	8	78930579	T	C	0.6173	Glaucoma (multi-trait analysis)	0.066132	0.010811	9.53e-10	0.0001667	37.4186	Ischemic stroke	-0.0149	0.01	0.1368
rs4420855	3	188057207	G	A	0.326	Glaucoma (multi-trait analysis)	-0.0725985	0.0115902	3.76e-10	0.000174789	39.2346	Ischemic stroke	-0.0259	0.0108	0.0167498
rs447324	4	177430644	G	A	0.3012	Glaucoma (multi-trait analysis)	-0.0691614	0.0117051	3.45e-09	0.000155535	34.9119	Ischemic stroke	-0.0043	0.0112	0.7032
rs4658101	1	92077409	G	A	0.825	Glaucoma (multi-trait analysis)	-0.0992111	0.0133687	1.16e-13	0.000245331	55.0729	Ischemic stroke	0.0111	0.0128	0.3876
rs4703855	5	71693899	T	C	0.335	Glaucoma (multi-trait analysis)	-0.0758258	0.011594	6.15e-11	0.000190547	42.7724	Ischemic stroke	0.0075	0.0117	0.524
rs4709210	6	158971956	A	T	0.2823	Glaucoma (multi-trait analysis)	-0.0712796	0.0117525	1.32e-09	0.000163876	36.7846	Ischemic stroke	0.0096	0.0117	0.4131
rs4821712	22	38183847	T	C	0.5795	Glaucoma (multi-trait analysis)	-0.100686	0.0108167	1.3e-20	0.000385921	86.6452	Ischemic stroke	0.0118	0.0107	0.271
rs4936100	11	130287469	G	A	0.8181	Glaucoma (multi-trait analysis)	0.0788987	0.0130623	1.54e-09	0.000162535	36.4835	Ischemic stroke	-0.0006	0.0127	0.9622
rs56152426	13	110893841	G	A	0.1581	Glaucoma (multi-trait analysis)	-0.0856349	0.0138124	5.65e-10	0.00017124	38.4379	Ischemic stroke	-0.0012	0.0137	0.9303
rs56319620	11	47998922	A	C	0.1909	Glaucoma (multi-trait analysis)	0.121703	0.0129205	4.54e-21	0.000395175	88.7238	Ischemic stroke	0.0222	0.0123	0.07093
rs56405342	2	101608146	T	C	0.1272	Glaucoma (multi-trait analysis)	-0.0877745	0.0151722	7.24e-09	0.000149105	33.4685	Ischemic stroke	-0.0329	0.0151	0.0295101
rs58073046	11	120248493	G	A	0.1034	Glaucoma (multi-trait analysis)	0.153736	0.0160766	1.15e-21	0.000407289	91.4448	Ischemic stroke	0.013	0.0157	0.407
rs59454355	7	116156023	G	C	0.2584	Glaucoma (multi-trait analysis)	0.17214	0.0116892	4.36e-49	0.000965365	216.865	Ischemic stroke	-0.0085	0.0117	0.4683
rs6065171	20	38538768	C	T	0.5109	Glaucoma (multi-trait analysis)	-0.0641782	0.0104991	9.79e-10	0.000166462	37.3652	Ischemic stroke	0.0076	0.01	0.4487
rs6140009	20	6473054	T	C	0.3907	Glaucoma (multi-trait analysis)	-0.0827748	0.0108547	2.43e-14	0.000259039	58.1509	Ischemic stroke	-0.0012	0.0104	0.9091
rs61755579	14	50655307	T	C	0.0219	Glaucoma (multi-trait analysis)	-0.169185	0.0309362	4.53e-08	0.000133244	29.9079	Ischemic stroke	-0.0434	0.0386	0.2611
rs62172701	2	205998191	C	A	0.2227	Glaucoma (multi-trait analysis)	-0.0704226	0.0126704	2.73e-08	0.000137626	30.8915	Ischemic stroke	-0.0054	0.0118	0.647201
rs62188040	2	213723345	A	C	0.1163	Glaucoma (multi-trait analysis)	-0.101193	0.0168886	2.08e-09	0.000159942	35.9013	Ischemic stroke	0.0069	0.0158	0.6614
rs66500121	3	85137683	G	A	0.6262	Glaucoma (multi-trait analysis)	-0.0778915	0.0106487	2.58e-13	0.000238342	53.5036	Ischemic stroke	-0.0031	0.0101	0.7622
rs6732795	2	69411517	C	A	0.4026	Glaucoma (multi-trait analysis)	0.0738028	0.0107673	7.16e-12	0.000209295	46.9816	Ischemic stroke	0.0016	0.0105	0.877
rs6741499	2	28369436	T	C	0.2674	Glaucoma (multi-trait analysis)	0.0826085	0.011894	3.77e-12	0.000214891	48.238	Ischemic stroke	-0.0151	0.012	0.2087
rs676015	6	2064648	C	T	0.6332	Glaucoma (multi-trait analysis)	-0.0733995	0.0109231	1.82e-11	0.000201152	45.1534	Ischemic stroke	-0.0071	0.0106	0.5024
rs7089636	10	60283309	G	T	0.494	Glaucoma (multi-trait analysis)	0.0784526	0.0105396	9.8e-14	0.000246818	55.4067	Ischemic stroke	0.0021	0.0103	0.8355
rs722585	6	1775863	A	G	0.2773	Glaucoma (multi-trait analysis)	-0.0793147	0.0116752	1.1e-11	0.000205592	46.1503	Ischemic stroke	0.0025	0.0112	0.8209
rs72669675	14	34715771	T	A	0.3519	Glaucoma (multi-trait analysis)	0.0738801	0.0108539	9.98e-12	0.000206401	46.3318	Ischemic stroke	-0.0051	0.011	0.6402
rs7273775	20	49061320	T	C	0.3966	Glaucoma (multi-trait analysis)	-0.0660355	0.010792	9.42e-10	0.0001668	37.441	Ischemic stroke	0.005	0.011	0.6503
rs73111535	1	219222850	A	C	0.0626	Glaucoma (multi-trait analysis)	-0.156688	0.0215294	3.39e-13	0.000235951	52.9668	Ischemic stroke	0.0181	0.02	0.3664
rs73148965	22	19872935	A	G	0.1511	Glaucoma (multi-trait analysis)	-0.102995	0.0151128	9.42e-12	0.000206904	46.445	Ischemic stroke	-0.0036	0.0146	0.8039
rs73220190	5	108053907	C	T	0.0805	Glaucoma (multi-trait analysis)	-0.123805	0.0206267	1.95e-09	0.000160496	36.0257	Ischemic stroke	-0.0501	0.0192	0.00914197
rs73294447	14	74929721	C	T	0.0209	Glaucoma (multi-trait analysis)	-0.303815	0.0476758	1.86e-10	0.000180909	40.6087	Ischemic stroke	0.0327	0.0488	0.5029
rs738722	22	29130012	C	T	0.7107	Glaucoma (multi-trait analysis)	0.0912523	0.0115132	2.27e-15	0.000279828	62.8191	Ischemic stroke	0.0112	0.0113	0.3176
rs74259971	2	54659204	C	T	0.1799	Glaucoma (multi-trait analysis)	-0.0892357	0.0142692	4.01e-10	0.000174229	39.1088	Ischemic stroke	0.0088	0.0129	0.4986
rs74984957	16	65073799	A	G	0.331	Glaucoma (multi-trait analysis)	-0.0715386	0.0109407	6.2e-11	0.000190469	42.755	Ischemic stroke	-0.0129	0.0109	0.2359
rs75265191	16	77577844	A	G	0.0746	Glaucoma (multi-trait analysis)	0.152212	0.0197671	1.36e-14	0.000264128	59.2936	Ischemic stroke	-0.0173	0.0196	0.3787
rs756481	22	33105227	G	A	0.0477	Glaucoma (multi-trait analysis)	-0.14721	0.0249364	3.56e-09	0.000155259	34.85	Ischemic stroke	0.0271	0.0234	0.2475
rs76325372	5	14837332	C	A	0.2833	Glaucoma (multi-trait analysis)	-0.103298	0.0119133	4.29e-18	0.000334882	75.1823	Ischemic stroke	0.0045	0.0112	0.6867
rs7799028	7	103346226	T	G	0.2753	Glaucoma (multi-trait analysis)	0.0668022	0.0117792	1.42e-08	0.000143286	32.1622	Ischemic stroke	0.0057	0.0113	0.6155
rs7924522	11	128380742	A	C	0.6332	Glaucoma (multi-trait analysis)	0.0931187	0.0111532	6.88e-17	0.000310497	69.7061	Ischemic stroke	0.0154	0.0107	0.1514
rs8064739	17	9842264	C	A	0.4274	Glaucoma (multi-trait analysis)	0.0853122	0.0106572	1.19e-15	0.000285449	64.0814	Ischemic stroke	0.007	0.0102	0.4924
rs893830	3	124433550	A	G	0.1541	Glaucoma (multi-trait analysis)	0.0815169	0.0141189	7.76e-09	0.000148507	33.3342	Ischemic stroke	0.0135	0.0136	0.3196
rs9494457	6	136474794	A	T	0.3668	Glaucoma (multi-trait analysis)	-0.0908138	0.0108764	6.85e-17	0.000310539	69.7155	Ischemic stroke	-0.0055	0.0105	0.5961
rs9544024	13	76258720	G	A	0.5278	Glaucoma (multi-trait analysis)	0.0745318	0.0104977	1.25e-12	0.000224551	50.407	Ischemic stroke	0.0057	0.0089	0.5236
rs9816799	3	169222771	C	T	0.4602	Glaucoma (multi-trait analysis)	0.069632	0.0105694	4.46e-11	0.000193353	43.4023	Ischemic stroke	0.0089	0.01	0.3742
rs9913911	17	10031183	G	A	0.3728	Glaucoma (multi-trait analysis)	-0.176334	0.010916	1.07e-58	0.00116134	260.94	Ischemic stroke	-0.0226	0.0104	0.0298202
rs10248136	7	39077397	T	C	0.5189	Glaucoma (primary open-angle)	0.0876	0.0136	1.3e-10	0.000215254	41.4883	Ischemic stroke	-0.006	0.0099	0.542
rs10448285	9	129397014	T	C	0.3588	Glaucoma (primary open-angle)	-0.119	0.0148	9.9e-16	0.000335381	64.6496	Ischemic stroke	-0.0036	0.0114	0.754899
rs10517281	4	54027595	A	G	0.8221	Glaucoma (primary open-angle)	0.0992	0.0172	7.65e-09	0.000172586	33.263	Ischemic stroke	-0.0146	0.0124	0.2398
rs10800155	1	165723770	A	G	0.1402	Glaucoma (primary open-angle)	0.2908	0.0192	7.56e-52	0.001189	229.394	Ischemic stroke	-0.009	0.0152	0.5554
rs109467	7	83278893	T	C	0.6451	Glaucoma (primary open-angle)	-0.0831	0.0141	4.05e-09	0.000180218	34.7344	Ischemic stroke	-0.0003	0.0106	0.9793
rs1139795	22	19867771	T	C	0.1581	Glaucoma (primary open-angle)	-0.1425	0.0208	7.03e-12	0.000243507	46.9352	Ischemic stroke	-0.0055	0.0138	0.6887
rs113985657	6	597203	T	C	0.1412	Glaucoma (primary open-angle)	0.1081	0.0185	5.54e-09	0.000177151	34.1431	Ischemic stroke	-0.006	0.0145	0.679301
rs114367221	16	51601948	T	C	0.0686	Glaucoma (primary open-angle)	0.1482	0.0261	1.33e-08	0.000167285	32.2412	Ischemic stroke	0.036	0.0182	0.0480098
rs12208086	6	36586070	A	G	0.2535	Glaucoma (primary open-angle)	0.1083	0.0161	1.62e-11	0.000234756	45.2481	Ischemic stroke	-0.0008	0.0119	0.9432
rs12540035	7	116159526	A	G	0.2594	Glaucoma (primary open-angle)	0.109	0.0153	9.4e-13	0.000263311	50.7535	Ischemic stroke	-0.0143	0.0114	0.2095
rs1577488	1	101078400	A	G	0.8728	Glaucoma (primary open-angle)	-0.1296	0.0202	1.45e-10	0.000213564	41.1626	Ischemic stroke	0.011	0.0146	0.4517
rs1649068	10	60304864	A	C	0.4911	Glaucoma (primary open-angle)	0.1062	0.0137	9e-15	0.000311736	60.0902	Ischemic stroke	-0.0021	0.0098	0.8276
rs17527016	4	111963719	T	C	0.2416	Glaucoma (primary open-angle)	-0.1116	0.0169	4.15e-11	0.000226241	43.6064	Ischemic stroke	-0.0129	0.0142	0.3639
rs2027312	9	129920463	A	G	0.4821	Glaucoma (primary open-angle)	-0.0826	0.0137	1.67e-09	0.000188604	36.3508	Ischemic stroke	-0.0062	0.0098	0.5277
rs2278565	2	120195182	C	G	0.163	Glaucoma (primary open-angle)	0.1024	0.0185	3.31e-08	0.000158965	30.6374	Ischemic stroke	-0.0143	0.0139	0.3036
rs2472494	9	107695539	T	C	0.4195	Glaucoma (primary open-angle)	0.1887	0.0137	4.76e-43	0.000983533	189.713	Ischemic stroke	0.0063	0.0101	0.5377
rs2514879	8	108273318	T	G	0.1093	Glaucoma (primary open-angle)	-0.1252	0.0217	7.81e-09	0.000172714	33.2878	Ischemic stroke	0.0204	0.0156	0.1908
rs257336	16	65055840	T	G	0.325	Glaucoma (primary open-angle)	-0.0863	0.0156	3.18e-08	0.000158788	30.6033	Ischemic stroke	-0.0115	0.0105	0.276
rs2579998	6	51477322	T	C	0.8817	Glaucoma (primary open-angle)	0.209	0.0225	1.47e-20	0.000447556	86.2826	Ischemic stroke	0.0163	0.0162	0.3138
rs2667477	12	84023388	T	C	0.4245	Glaucoma (primary open-angle)	-0.1089	0.0138	2.84e-15	0.000323051	62.272	Ischemic stroke	0.0024	0.01	0.8089
rs2735114	6	29910034	A	G	0.4254	Glaucoma (primary open-angle)	0.0803	0.0143	1.8e-08	0.000163607	31.5322	Ischemic stroke	-0.0119	0.0193	0.5364
rs28497695	15	57023951	A	G	0.7992	Glaucoma (primary open-angle)	-0.1093	0.017	1.39e-10	0.000214468	41.3369	Ischemic stroke	-0.0068	0.0126	0.588
rs33912345	14	60976537	A	C	0.5974	Glaucoma (primary open-angle)	-0.1778	0.0139	2.43e-37	0.000848358	163.617	Ischemic stroke	0.007	0.0098	0.4737
rs3825942	15	74219582	A	G	0.1769	Glaucoma (primary open-angle)	-0.1243	0.0191	7.48e-11	0.000219732	42.3517	Ischemic stroke	0.0032	0.0138	0.8146
rs41543317	17	44087500	A	G	0.3529	Glaucoma (primary open-angle)	-0.0844	0.0144	4.67e-09	0.000178236	34.3523	Ischemic stroke	-0.0111	0.014	0.4291
rs4612174	6	136462744	T	G	0.6382	Glaucoma (primary open-angle)	0.1156	0.0142	3.39e-16	0.000343798	66.2727	Ischemic stroke	0.0036	0.0106	0.7335
rs4653159	1	36579215	A	G	0.8211	Glaucoma (primary open-angle)	0.1092	0.0186	4.19e-09	0.000178836	34.4679	Ischemic stroke	0.0036	0.0131	0.782499
rs4775427	15	61951235	T	C	0.5755	Glaucoma (primary open-angle)	0.0752	0.0137	4.18e-08	0.000156329	30.1294	Ischemic stroke	0.0129	0.01	0.1962
rs55882252	2	153361700	T	C	0.4513	Glaucoma (primary open-angle)	-0.0987	0.0137	6.65e-13	0.000269271	51.9025	Ischemic stroke	-0.0146	0.0099	0.1401
rs56233426	3	186128816	A	G	0.4374	Glaucoma (primary open-angle)	0.1038	0.0137	3.66e-14	0.000297809	57.4049	Ischemic stroke	-0.0079	0.0103	0.4441
rs58073046	11	120248493	A	G	0.8966	Glaucoma (primary open-angle)	-0.1651	0.0205	9.21e-16	0.000336476	64.8607	Ischemic stroke	-0.013	0.0157	0.407
rs6117318	20	6507717	A	G	0.4225	Glaucoma (primary open-angle)	-0.0885	0.015	3.54e-09	0.000180609	34.8096	Ischemic stroke	0.0055	0.0102	0.5874
rs62283811	3	171820890	T	C	0.0408	Glaucoma (primary open-angle)	0.1722	0.0294	4.45e-09	0.000177995	34.3058	Ischemic stroke	-0.0186	0.0238	0.4337
rs6462143	7	992463	C	G	0.334	Glaucoma (primary open-angle)	0.103	0.0183	1.83e-08	0.000164367	31.6787	Ischemic stroke	-0.0166	0.0131	0.2024
rs6475604	9	22052734	T	C	0.4205	Glaucoma (primary open-angle)	-0.2646	0.014	5.17e-80	0.00185026	357.206	Ischemic stroke	-0.0373	0.01	0.000186801
rs6490697	13	22679011	T	G	0.1859	Glaucoma (primary open-angle)	0.1198	0.0177	1.2e-11	0.000237672	45.8102	Ischemic stroke	0.0085	0.0132	0.5176
rs6602453	10	10840849	A	C	0.328	Glaucoma (primary open-angle)	0.0802	0.0143	2.25e-08	0.0001632	31.4537	Ischemic stroke	-0.0118	0.0105	0.2637
rs6845653	4	7899379	T	C	0.674	Glaucoma (primary open-angle)	-0.1742	0.0142	1.44e-34	0.000780359	150.493	Ischemic stroke	0.0152	0.0107	0.1553
rs686768	11	86361508	A	G	0.9225	Glaucoma (primary open-angle)	-0.1496	0.0239	3.77e-10	0.000203279	39.1799	Ischemic stroke	0.0121	0.0185	0.5124
rs7137828	12	111932800	T	C	0.5358	Glaucoma (primary open-angle)	0.0958	0.0147	7.65e-11	0.000220351	42.4709	Ischemic stroke	-0.0731	0.0102	6.61e-13
rs7739648	6	1540483	A	G	0.3698	Glaucoma (primary open-angle)	-0.1249	0.0144	5.04e-18	0.000390251	75.2307	Ischemic stroke	-0.0176	0.0112	0.1157
rs9544017	13	76247179	A	G	0.4732	Glaucoma (primary open-angle)	-0.0808	0.0135	2.38e-09	0.000185861	35.8221	Ischemic stroke	-0.0093	0.0101	0.3534
rs9819278	3	85144350	A	G	0.6312	Glaucoma (primary open-angle)	-0.0906	0.0138	5.03e-11	0.000223622	43.1016	Ischemic stroke	-0.0051	0.0102	0.615601
rs9913911	17	10031183	A	G	0.6272	Glaucoma (primary open-angle)	0.1537	0.0142	2.4e-27	0.000607604	117.157	Ischemic stroke	0.0226	0.0104	0.0298202
rs993471	1	103385373	A	G	0.6123	Glaucoma (primary open-angle)	-0.0853	0.0139	8.6e-10	0.000195388	37.6586	Ischemic stroke	-0.0212	0.0103	0.0392799
rs10787462	10	112792633	A	G	0.570649	Neovascular glaucoma	0.196621	0.0414596	2.11e-06	5.6e-05	22.4909	Ischemic stroke	0.001	0.0104	0.9246
rs112669025	3	96615243	A	G	0.0337967	Neovascular glaucoma	-0.637389	0.138022	3.87e-06	5.31e-05	21.326	Ischemic stroke	0.0087	0.0274	0.752501
rs115083191	6	31473655	C	G	0.0912219	Neovascular glaucoma	0.468511	0.0615479	2.7e-14	0.00014435	57.9443	Ischemic stroke	0.0138	0.0211	0.5128
rs115493740	6	32870762	A	G	0.103449	Neovascular glaucoma	0.428335	0.0593204	5.17e-13	0.000129888	52.1383	Ischemic stroke	-0.0146	0.0208	0.4813
rs11715446	3	74642298	A	G	0.102526	Neovascular glaucoma	-0.432908	0.0747564	7e-09	8.35e-05	33.5345	Ischemic stroke	-0.0011	0.0144	0.9379
rs12513387	4	24242057	C	G	0.0775065	Neovascular glaucoma	-0.409132	0.0848495	1.42e-06	5.79e-05	23.2502	Ischemic stroke	0.022	0.0239	0.3573
rs143714295	7	23677079	T	C	0.0391375	Neovascular glaucoma	-0.605172	0.125035	1.3e-06	5.84e-05	23.4257	Ischemic stroke	-0.0035	0.0215	0.8706
rs17576984	6	32245208	T	C	0.126019	Neovascular glaucoma	0.263748	0.0570899	3.84e-06	5.32e-05	21.3431	Ischemic stroke	0.0453	0.028	0.1053
rs3909296	19	48564947	T	C	0.474922	Neovascular glaucoma	0.186842	0.0406496	4.3e-06	5.26e-05	21.1268	Ischemic stroke	0.0027	0.0105	0.7983
rs59005146	7	5279736	C	T	0.126278	Neovascular glaucoma	-0.303906	0.0659506	4.06e-06	5.29e-05	21.2343	Ischemic stroke	0.0035	0.0147	0.8142
rs67530	1	97034043	C	T	0.321533	Neovascular glaucoma	-0.220189	0.0443725	6.97e-07	6.13e-05	24.6242	Ischemic stroke	-0.0036	0.0117	0.757801
rs74420175	19	11658961	T	C	0.0238464	Neovascular glaucoma	-0.767948	0.167075	4.3e-06	5.26e-05	21.127	Ischemic stroke	0.0464	0.06	0.4395
rs77914107	11	57403135	A	G	0.0199223	Neovascular glaucoma	-0.913039	0.194203	2.58e-06	5.51e-05	22.1037	Ischemic stroke	-0.0514	0.0405	0.204
rs80109110	9	30295897	C	T	0.0493714	Neovascular glaucoma	-0.54807	0.109079	5.05e-07	6.29e-05	25.2457	Ischemic stroke	-0.0569	0.026	0.0289801
rs9401827	6	125501185	T	C	0.594085	Neovascular glaucoma	0.196468	0.0418377	2.65e-06	5.49e-05	22.0519	Ischemic stroke	0.0011	0.0102	0.9144
rs9810767	3	196742643	C	G	0.0305713	Neovascular glaucoma	0.471447	0.102324	4.08e-06	5.29e-05	21.228	Ischemic stroke	-0.031	0.0292	0.2894
rs10248136	7	39077397	T	C	0.5189	Glaucoma (primary open-angle)	0.0876	0.0136	1.3e-10	0.000215254	41.4883	Ischemic stroke (small-vessel)	-0.0256	0.0228	0.2613
rs10448285	9	129397014	T	C	0.3588	Glaucoma (primary open-angle)	-0.119	0.0148	9.9e-16	0.000335381	64.6496	Ischemic stroke (small-vessel)	-0.027	0.024	0.2621
rs10517281	4	54027595	A	G	0.8221	Glaucoma (primary open-angle)	0.0992	0.0172	7.65e-09	0.000172586	33.263	Ischemic stroke (small-vessel)	-0.0234	0.0288	0.4174
rs10800155	1	165723770	A	G	0.1402	Glaucoma (primary open-angle)	0.2908	0.0192	7.56e-52	0.001189	229.394	Ischemic stroke (small-vessel)	-0.0441	0.0359	0.22
rs109467	7	83278893	T	C	0.6451	Glaucoma (primary open-angle)	-0.0831	0.0141	4.05e-09	0.000180218	34.7344	Ischemic stroke (small-vessel)	-0.0161	0.0244	0.507399
rs1139795	22	19867771	T	C	0.1581	Glaucoma (primary open-angle)	-0.1425	0.0208	7.03e-12	0.000243507	46.9352	Ischemic stroke (small-vessel)	0.0321	0.0321	0.3173
rs113985657	6	597203	T	C	0.1412	Glaucoma (primary open-angle)	0.1081	0.0185	5.54e-09	0.000177151	34.1431	Ischemic stroke (small-vessel)	-0.0137	0.0343	0.690601
rs114367221	16	51601948	T	C	0.0686	Glaucoma (primary open-angle)	0.1482	0.0261	1.33e-08	0.000167285	32.2412	Ischemic stroke (small-vessel)	-0.0001	0.044	0.9989
rs12208086	6	36586070	A	G	0.2535	Glaucoma (primary open-angle)	0.1083	0.0161	1.62e-11	0.000234756	45.2481	Ischemic stroke (small-vessel)	-0.0172	0.0273	0.5285
rs12540035	7	116159526	A	G	0.2594	Glaucoma (primary open-angle)	0.109	0.0153	9.4e-13	0.000263311	50.7535	Ischemic stroke (small-vessel)	0.0364	0.0262	0.1649
rs1577488	1	101078400	A	G	0.8728	Glaucoma (primary open-angle)	-0.1296	0.0202	1.45e-10	0.000213564	41.1626	Ischemic stroke (small-vessel)	0.0035	0.0365	0.9244
rs1649068	10	60304864	A	C	0.4911	Glaucoma (primary open-angle)	0.1062	0.0137	9e-15	0.000311736	60.0902	Ischemic stroke (small-vessel)	0.0349	0.0228	0.125
rs17527016	4	111963719	T	C	0.2416	Glaucoma (primary open-angle)	-0.1116	0.0169	4.15e-11	0.000226241	43.6064	Ischemic stroke (small-vessel)	0.0096	0.0325	0.7671
rs2027312	9	129920463	A	G	0.4821	Glaucoma (primary open-angle)	-0.0826	0.0137	1.67e-09	0.000188604	36.3508	Ischemic stroke (small-vessel)	-0.0267	0.0227	0.2397
rs2278565	2	120195182	C	G	0.163	Glaucoma (primary open-angle)	0.1024	0.0185	3.31e-08	0.000158965	30.6374	Ischemic stroke (small-vessel)	-0.0272	0.032	0.3956
rs2472494	9	107695539	T	C	0.4195	Glaucoma (primary open-angle)	0.1887	0.0137	4.76e-43	0.000983533	189.713	Ischemic stroke (small-vessel)	-0.0104	0.0237	0.6615
rs2514879	8	108273318	T	G	0.1093	Glaucoma (primary open-angle)	-0.1252	0.0217	7.81e-09	0.000172714	33.2878	Ischemic stroke (small-vessel)	-0.0152	0.037	0.68
rs257336	16	65055840	T	G	0.325	Glaucoma (primary open-angle)	-0.0863	0.0156	3.18e-08	0.000158788	30.6033	Ischemic stroke (small-vessel)	-0.0215	0.0243	0.3747
rs2579998	6	51477322	T	C	0.8817	Glaucoma (primary open-angle)	0.209	0.0225	1.47e-20	0.000447556	86.2826	Ischemic stroke (small-vessel)	0.041	0.0379	0.2791
rs2667477	12	84023388	T	C	0.4245	Glaucoma (primary open-angle)	-0.1089	0.0138	2.84e-15	0.000323051	62.272	Ischemic stroke (small-vessel)	-0.0148	0.0228	0.517201
rs2735114	6	29910034	A	G	0.4254	Glaucoma (primary open-angle)	0.0803	0.0143	1.8e-08	0.000163607	31.5322	Ischemic stroke (small-vessel)	-0.0241	0.0387	0.533801
rs28497695	15	57023951	A	G	0.7992	Glaucoma (primary open-angle)	-0.1093	0.017	1.39e-10	0.000214468	41.3369	Ischemic stroke (small-vessel)	-0.0175	0.0287	0.5427
rs33912345	14	60976537	A	C	0.5974	Glaucoma (primary open-angle)	-0.1778	0.0139	2.43e-37	0.000848358	163.617	Ischemic stroke (small-vessel)	-0.0268	0.0236	0.2572
rs3825942	15	74219582	A	G	0.1769	Glaucoma (primary open-angle)	-0.1243	0.0191	7.48e-11	0.000219732	42.3517	Ischemic stroke (small-vessel)	-0.0029	0.032	0.9275
rs41543317	17	44087500	A	G	0.3529	Glaucoma (primary open-angle)	-0.0844	0.0144	4.67e-09	0.000178236	34.3523	Ischemic stroke (small-vessel)	-0.038	0.0288	0.1875
rs4612174	6	136462744	T	G	0.6382	Glaucoma (primary open-angle)	0.1156	0.0142	3.39e-16	0.000343798	66.2727	Ischemic stroke (small-vessel)	0.0053	0.024	0.8257
rs4653159	1	36579215	A	G	0.8211	Glaucoma (primary open-angle)	0.1092	0.0186	4.19e-09	0.000178836	34.4679	Ischemic stroke (small-vessel)	0.0027	0.0308	0.9303
rs4775427	15	61951235	T	C	0.5755	Glaucoma (primary open-angle)	0.0752	0.0137	4.18e-08	0.000156329	30.1294	Ischemic stroke (small-vessel)	0.0138	0.0229	0.5475
rs55882252	2	153361700	T	C	0.4513	Glaucoma (primary open-angle)	-0.0987	0.0137	6.65e-13	0.000269271	51.9025	Ischemic stroke (small-vessel)	0.0125	0.0228	0.583399
rs56233426	3	186128816	A	G	0.4374	Glaucoma (primary open-angle)	0.1038	0.0137	3.66e-14	0.000297809	57.4049	Ischemic stroke (small-vessel)	-0.0156	0.0243	0.5203
rs58073046	11	120248493	A	G	0.8966	Glaucoma (primary open-angle)	-0.1651	0.0205	9.21e-16	0.000336476	64.8607	Ischemic stroke (small-vessel)	-0.051	0.0355	0.1503
rs6117318	20	6507717	A	G	0.4225	Glaucoma (primary open-angle)	-0.0885	0.015	3.54e-09	0.000180609	34.8096	Ischemic stroke (small-vessel)	0.0179	0.0234	0.4432
rs62283811	3	171820890	T	C	0.0408	Glaucoma (primary open-angle)	0.1722	0.0294	4.45e-09	0.000177995	34.3058	Ischemic stroke (small-vessel)	-0.0645	0.0565	0.2533
rs6462143	7	992463	C	G	0.334	Glaucoma (primary open-angle)	0.103	0.0183	1.83e-08	0.000164367	31.6787	Ischemic stroke (small-vessel)	0.0209	0.0298	0.481599
rs6475604	9	22052734	T	C	0.4205	Glaucoma (primary open-angle)	-0.2646	0.014	5.17e-80	0.00185026	357.206	Ischemic stroke (small-vessel)	-0.0407	0.0234	0.0811802
rs6490697	13	22679011	T	G	0.1859	Glaucoma (primary open-angle)	0.1198	0.0177	1.2e-11	0.000237672	45.8102	Ischemic stroke (small-vessel)	-0.0208	0.031	0.5022
rs6602453	10	10840849	A	C	0.328	Glaucoma (primary open-angle)	0.0802	0.0143	2.25e-08	0.0001632	31.4537	Ischemic stroke (small-vessel)	-0.0342	0.0245	0.1627
rs6845653	4	7899379	T	C	0.674	Glaucoma (primary open-angle)	-0.1742	0.0142	1.44e-34	0.000780359	150.493	Ischemic stroke (small-vessel)	0.0382	0.0247	0.122
rs686768	11	86361508	A	G	0.9225	Glaucoma (primary open-angle)	-0.1496	0.0239	3.77e-10	0.000203279	39.1799	Ischemic stroke (small-vessel)	-0.0416	0.0435	0.3389
rs7137828	12	111932800	T	C	0.5358	Glaucoma (primary open-angle)	0.0958	0.0147	7.65e-11	0.000220351	42.4709	Ischemic stroke (small-vessel)	-0.087	0.023	0.000154501
rs7739648	6	1540483	A	G	0.3698	Glaucoma (primary open-angle)	-0.1249	0.0144	5.04e-18	0.000390251	75.2307	Ischemic stroke (small-vessel)	-0.0343	0.0252	0.1744
rs9544017	13	76247179	A	G	0.4732	Glaucoma (primary open-angle)	-0.0808	0.0135	2.38e-09	0.000185861	35.8221	Ischemic stroke (small-vessel)	-0.0175	0.0234	0.4554
rs9819278	3	85144350	A	G	0.6312	Glaucoma (primary open-angle)	-0.0906	0.0138	5.03e-11	0.000223622	43.1016	Ischemic stroke (small-vessel)	-0.0107	0.0234	0.6462
rs9913911	17	10031183	A	G	0.6272	Glaucoma (primary open-angle)	0.1537	0.0142	2.4e-27	0.000607604	117.157	Ischemic stroke (small-vessel)	-0.0052	0.0242	0.8309
rs993471	1	103385373	A	G	0.6123	Glaucoma (primary open-angle)	-0.0853	0.0139	8.6e-10	0.000195388	37.6586	Ischemic stroke (small-vessel)	-0.0147	0.0238	0.5351
rs10435033	7	39054837	A	G	0.327	Glaucoma (multi-trait analysis)	-0.0640447	0.0111291	8.68e-09	0.000147536	33.1163	Ischemic stroke (small-vessel)	0.0045	0.0251	0.859
rs10450773	12	50583872	T	C	0.2266	Glaucoma (multi-trait analysis)	-0.0680057	0.0124578	4.79e-08	0.00013276	29.7992	Ischemic stroke (small-vessel)	-0.0516	0.0267	0.0534195
rs10796912	1	38091597	A	G	0.4573	Glaucoma (multi-trait analysis)	0.0604885	0.0105931	1.13e-08	0.000145263	32.6059	Ischemic stroke (small-vessel)	-0.0023	0.0232	0.9221
rs10869665	9	78518999	T	C	0.2763	Glaucoma (multi-trait analysis)	-0.0769407	0.0115525	2.74e-11	0.000197602	44.3564	Ischemic stroke (small-vessel)	-0.001	0.025	0.9667
rs10918274	1	165714416	C	T	0.8598	Glaucoma (multi-trait analysis)	-0.311452	0.0153113	5.55e-92	0.00184024	413.765	Ischemic stroke (small-vessel)	0.0461	0.0356	0.1945
rs11008626	10	32037230	C	T	0.3201	Glaucoma (multi-trait analysis)	0.0668343	0.0115235	6.64e-09	0.000149859	33.6377	Ischemic stroke (small-vessel)	0.0106	0.0255	0.6786
rs11234741	11	86401678	G	A	0.2087	Glaucoma (multi-trait analysis)	0.105809	0.0129268	2.72e-16	0.000298436	66.9976	Ischemic stroke (small-vessel)	-0.0261	0.0294	0.3751
rs1126809	11	89017961	A	G	0.2525	Glaucoma (multi-trait analysis)	-0.0654404	0.0114595	1.13e-08	0.000145283	32.6104	Ischemic stroke (small-vessel)	-0.0064	0.0265	0.8105
rs113542380	2	43464818	A	G	0.0586	Glaucoma (multi-trait analysis)	0.134299	0.0197187	9.71e-12	0.000206641	46.3858	Ischemic stroke (small-vessel)	0.0171	0.0458	0.708699
rs11567976	5	137654218	T	C	0.5099	Glaucoma (multi-trait analysis)	0.0598669	0.0106221	1.74e-08	0.000141517	31.765	Ischemic stroke (small-vessel)	-0.0326	0.0228	0.1522
rs11710845	3	150065280	T	C	0.2276	Glaucoma (multi-trait analysis)	-0.0720983	0.0121139	2.65e-09	0.000157809	35.4224	Ischemic stroke (small-vessel)	0.0143	0.0273	0.6
rs11793975	9	129702744	G	A	0.4871	Glaucoma (multi-trait analysis)	0.0700869	0.0105414	2.96e-11	0.000196929	44.2052	Ischemic stroke (small-vessel)	0.0197	0.0233	0.3977
rs11859314	16	51455794	A	G	0.2555	Glaucoma (multi-trait analysis)	0.0733051	0.0115503	2.2e-10	0.000179441	40.2789	Ischemic stroke (small-vessel)	-0.0075	0.0258	0.770999
rs12045227	1	113128212	A	G	0.2256	Glaucoma (multi-trait analysis)	0.080383	0.0129423	5.27e-10	0.000171849	38.5746	Ischemic stroke (small-vessel)	0.042	0.0283	0.1381
rs12139208	1	88213014	C	T	0.67	Glaucoma (multi-trait analysis)	-0.0758464	0.0107978	2.15e-12	0.000219797	49.3396	Ischemic stroke (small-vessel)	-0.0303	0.024	0.2066
rs12280392	11	28403473	G	T	0.2247	Glaucoma (multi-trait analysis)	0.0722688	0.0124514	6.47e-09	0.000150078	33.6869	Ischemic stroke (small-vessel)	-0.0285	0.0301	0.344
rs1286771	3	25581512	C	T	0.1054	Glaucoma (multi-trait analysis)	-0.104889	0.0159573	4.93e-11	0.000192475	43.2053	Ischemic stroke (small-vessel)	0.044	0.0358	0.2197
rs12913832	15	28365618	G	A	0.6362	Glaucoma (multi-trait analysis)	-0.0737272	0.0127353	7.07e-09	0.00014931	33.5145	Ischemic stroke (small-vessel)	0.0573	0.0327	0.0798197
rs1362227	7	33511631	C	A	0.7018	Glaucoma (multi-trait analysis)	-0.0636601	0.0107503	3.19e-09	0.000156222	35.0663	Ischemic stroke (small-vessel)	0.0136	0.0293	0.6434
rs1579050	2	153364527	G	A	0.5805	Glaucoma (multi-trait analysis)	0.11207	0.0106594	7.46e-26	0.000492285	110.537	Ischemic stroke (small-vessel)	-0.0167	0.023	0.4674
rs1616405	10	78581153	G	A	0.5189	Glaucoma (multi-trait analysis)	-0.057704	0.0105074	3.98e-08	0.000134363	30.159	Ischemic stroke (small-vessel)	-0.0029	0.024	0.9025
rs163524	2	45157553	A	C	0.1968	Glaucoma (multi-trait analysis)	0.0791833	0.0135905	5.67e-09	0.000151233	33.9463	Ischemic stroke (small-vessel)	0.0237	0.031	0.4443
rs17339357	8	124600906	A	T	0.0547	Glaucoma (multi-trait analysis)	0.154499	0.0207334	9.22e-14	0.000247355	55.5273	Ischemic stroke (small-vessel)	0.0613	0.0489	0.2103
rs17451053	22	29537124	T	C	0.1958	Glaucoma (multi-trait analysis)	0.0781873	0.0138543	1.67e-08	0.000141892	31.8493	Ischemic stroke (small-vessel)	0.0296	0.0308	0.3361
rs1867409	3	66860178	A	G	0.3042	Glaucoma (multi-trait analysis)	-0.0955994	0.0115207	1.06e-16	0.000306716	68.8571	Ischemic stroke (small-vessel)	0.0034	0.0262	0.8972
rs2022945	8	108251139	G	A	0.8897	Glaucoma (multi-trait analysis)	0.182587	0.0161371	1.11e-29	0.000570109	128.022	Ischemic stroke (small-vessel)	0.0108	0.0363	0.765301
rs2145826	6	44763781	A	G	0.6034	Glaucoma (multi-trait analysis)	-0.0717768	0.0105984	1.27e-11	0.000204322	45.8652	Ischemic stroke (small-vessel)	0.0294	0.0231	0.2028
rs2214230	7	117635605	T	G	0.3429	Glaucoma (multi-trait analysis)	0.0838359	0.010935	1.76e-14	0.000261834	58.7785	Ischemic stroke (small-vessel)	-0.0117	0.0239	0.6254
rs2249195	15	61958029	C	A	0.4145	Glaucoma (multi-trait analysis)	-0.0783206	0.0106167	1.62e-13	0.000242429	54.4213	Ischemic stroke (small-vessel)	-0.0068	0.023	0.766699
rs2275241	9	129370576	A	G	0.3748	Glaucoma (multi-trait analysis)	-0.145073	0.0109284	3.24e-40	0.000784578	176.22	Ischemic stroke (small-vessel)	-0.0198	0.0239	0.4057
rs2439042	6	51446615	G	T	0.1183	Glaucoma (multi-trait analysis)	-0.143092	0.017754	7.65e-16	0.000289354	64.9583	Ischemic stroke (small-vessel)	-0.0337	0.0389	0.3866
rs2472493	9	107695848	A	G	0.5815	Glaucoma (multi-trait analysis)	-0.170948	0.0105697	7.76e-59	0.00116416	261.577	Ischemic stroke (small-vessel)	0.0103	0.0237	0.663599
rs2526101	7	11677452	G	A	0.4175	Glaucoma (multi-trait analysis)	0.0681326	0.0105916	1.25e-10	0.000184342	41.3793	Ischemic stroke (small-vessel)	-0.0225	0.0235	0.3375
rs2526385	3	50181135	G	T	0.7962	Glaucoma (multi-trait analysis)	-0.0797895	0.0130892	1.09e-09	0.000165543	37.1588	Ischemic stroke (small-vessel)	-0.0034	0.0294	0.9087
rs2745572	6	1548369	G	A	0.3638	Glaucoma (multi-trait analysis)	-0.129362	0.0112386	1.17e-30	0.000589997	132.491	Ischemic stroke (small-vessel)	-0.0399	0.025	0.1111
rs274760	1	36573573	A	C	0.0497	Glaucoma (multi-trait analysis)	-0.123399	0.0219715	1.95e-08	0.000140527	31.5428	Ischemic stroke (small-vessel)	-0.0377	0.0526	0.4735
rs28795989	4	7891545	G	A	0.5964	Glaucoma (multi-trait analysis)	-0.145324	0.0107069	5.8e-42	0.000820178	184.223	Ischemic stroke (small-vessel)	0.0487	0.0234	0.0373697
rs2935072	6	170460912	T	C	0.1173	Glaucoma (multi-trait analysis)	0.119855	0.0157132	2.39e-14	0.000259172	58.1807	Ischemic stroke (small-vessel)	-0.009	0.0374	0.8099
rs3184504	12	111884608	C	T	0.5358	Glaucoma (multi-trait analysis)	0.0611766	0.0104956	5.58e-09	0.000151359	33.9744	Ischemic stroke (small-vessel)	-0.0997	0.0232	1.78e-05
rs324762	12	83986665	G	A	0.5656	Glaucoma (multi-trait analysis)	0.0736862	0.0105495	2.85e-12	0.000217336	48.7871	Ischemic stroke (small-vessel)	0.0153	0.0228	0.5032
rs34952318	20	11177055	A	G	0.0398	Glaucoma (multi-trait analysis)	-0.168209	0.0248834	1.38e-11	0.000203567	45.6957	Ischemic stroke (small-vessel)	-0.0356	0.0774	0.646001
rs35155027	14	61095174	C	G	0.5895	Glaucoma (multi-trait analysis)	-0.0895811	0.010714	6.21e-17	0.000311395	69.9078	Ischemic stroke (small-vessel)	-0.0195	0.0237	0.4107
rs351973	19	795457	G	A	0.675	Glaucoma (multi-trait analysis)	-0.0646284	0.0110038	4.27e-09	0.000153678	34.4951	Ischemic stroke (small-vessel)	-0.018	0.0328	0.5846
rs36006455	17	47320418	C	T	0.333	Glaucoma (multi-trait analysis)	-0.0700114	0.0119942	5.31e-09	0.000151791	34.0715	Ischemic stroke (small-vessel)	0.0224	0.0279	0.4221
rs3743861	16	89818340	C	G	0.3877	Glaucoma (multi-trait analysis)	-0.0667041	0.0106646	3.98e-10	0.000174284	39.1212	Ischemic stroke (small-vessel)	0.0445	0.0245	0.0697493
rs3785856	17	59391379	G	A	0.7584	Glaucoma (multi-trait analysis)	0.0954194	0.0131337	3.72e-13	0.000235133	52.7832	Ischemic stroke (small-vessel)	0.0157	0.028	0.5757
rs4102217	11	65263895	C	G	0.1879	Glaucoma (multi-trait analysis)	-0.107287	0.0133145	7.76e-16	0.000289225	64.9293	Ischemic stroke (small-vessel)	0.0724	0.029	0.0127101
rs4128399	7	151498679	C	T	0.1561	Glaucoma (multi-trait analysis)	0.0844613	0.0139615	1.45e-09	0.000163041	36.5972	Ischemic stroke (small-vessel)	0.0069	0.0359	0.8474
rs4141194	11	17011176	A	C	0.2565	Glaucoma (multi-trait analysis)	0.0899645	0.0115016	5.2e-15	0.000272536	61.1818	Ischemic stroke (small-vessel)	0.0057	0.0261	0.8275
rs440677	19	11285390	A	G	0.6292	Glaucoma (multi-trait analysis)	0.0687238	0.0108924	2.8e-10	0.00017734	39.8074	Ischemic stroke (small-vessel)	-0.011	0.0249	0.6591
rs4412362	8	78930579	T	C	0.6173	Glaucoma (multi-trait analysis)	0.066132	0.010811	9.53e-10	0.0001667	37.4186	Ischemic stroke (small-vessel)	-0.0341	0.0231	0.1399
rs4420855	3	188057207	G	A	0.326	Glaucoma (multi-trait analysis)	-0.0725985	0.0115902	3.76e-10	0.000174789	39.2346	Ischemic stroke (small-vessel)	-0.0203	0.0249	0.4143
rs447324	4	177430644	G	A	0.3012	Glaucoma (multi-trait analysis)	-0.0691614	0.0117051	3.45e-09	0.000155535	34.9119	Ischemic stroke (small-vessel)	0.0122	0.0254	0.6307
rs4658101	1	92077409	G	A	0.825	Glaucoma (multi-trait analysis)	-0.0992111	0.0133687	1.16e-13	0.000245331	55.0729	Ischemic stroke (small-vessel)	0.0485	0.0296	0.1008
rs4703855	5	71693899	T	C	0.335	Glaucoma (multi-trait analysis)	-0.0758258	0.011594	6.15e-11	0.000190547	42.7724	Ischemic stroke (small-vessel)	0.0022	0.0242	0.9288
rs4709210	6	158971956	A	T	0.2823	Glaucoma (multi-trait analysis)	-0.0712796	0.0117525	1.32e-09	0.000163876	36.7846	Ischemic stroke (small-vessel)	0.0225	0.0262	0.3899
rs4821712	22	38183847	T	C	0.5795	Glaucoma (multi-trait analysis)	-0.100686	0.0108167	1.3e-20	0.000385921	86.6452	Ischemic stroke (small-vessel)	0.0228	0.0235	0.3324
rs4936100	11	130287469	G	A	0.8181	Glaucoma (multi-trait analysis)	0.0788987	0.0130623	1.54e-09	0.000162535	36.4835	Ischemic stroke (small-vessel)	0.0147	0.0296	0.6202
rs56152426	13	110893841	G	A	0.1581	Glaucoma (multi-trait analysis)	-0.0856349	0.0138124	5.65e-10	0.00017124	38.4379	Ischemic stroke (small-vessel)	0.0353	0.0316	0.2642
rs56319620	11	47998922	A	C	0.1909	Glaucoma (multi-trait analysis)	0.121703	0.0129205	4.54e-21	0.000395175	88.7238	Ischemic stroke (small-vessel)	0.0113	0.0286	0.6936
rs56405342	2	101608146	T	C	0.1272	Glaucoma (multi-trait analysis)	-0.0877745	0.0151722	7.24e-09	0.000149105	33.4685	Ischemic stroke (small-vessel)	-0.0148	0.0349	0.6723
rs58073046	11	120248493	G	A	0.1034	Glaucoma (multi-trait analysis)	0.153736	0.0160766	1.15e-21	0.000407289	91.4448	Ischemic stroke (small-vessel)	0.051	0.0355	0.1503
rs59454355	7	116156023	G	C	0.2584	Glaucoma (multi-trait analysis)	0.17214	0.0116892	4.36e-49	0.000965365	216.865	Ischemic stroke (small-vessel)	0.0341	0.0256	0.1836
rs6065171	20	38538768	C	T	0.5109	Glaucoma (multi-trait analysis)	-0.0641782	0.0104991	9.79e-10	0.000166462	37.3652	Ischemic stroke (small-vessel)	-0.0072	0.0228	0.7524
rs6140009	20	6473054	T	C	0.3907	Glaucoma (multi-trait analysis)	-0.0827748	0.0108547	2.43e-14	0.000259039	58.1509	Ischemic stroke (small-vessel)	0.0224	0.0235	0.3418
rs61755579	14	50655307	T	C	0.0219	Glaucoma (multi-trait analysis)	-0.169185	0.0309362	4.53e-08	0.000133244	29.9079	Ischemic stroke (small-vessel)	0.2025	0.0879	0.0212902
rs62172701	2	205998191	C	A	0.2227	Glaucoma (multi-trait analysis)	-0.0704226	0.0126704	2.73e-08	0.000137626	30.8915	Ischemic stroke (small-vessel)	-0.0166	0.027	0.5374
rs62188040	2	213723345	A	C	0.1163	Glaucoma (multi-trait analysis)	-0.101193	0.0168886	2.08e-09	0.000159942	35.9013	Ischemic stroke (small-vessel)	-0.0258	0.037	0.4862
rs66500121	3	85137683	G	A	0.6262	Glaucoma (multi-trait analysis)	-0.0778915	0.0106487	2.58e-13	0.000238342	53.5036	Ischemic stroke (small-vessel)	0.0079	0.0233	0.734
rs6732795	2	69411517	C	A	0.4026	Glaucoma (multi-trait analysis)	0.0738028	0.0107673	7.16e-12	0.000209295	46.9816	Ischemic stroke (small-vessel)	0.0346	0.0244	0.1571
rs6741499	2	28369436	T	C	0.2674	Glaucoma (multi-trait analysis)	0.0826085	0.011894	3.77e-12	0.000214891	48.238	Ischemic stroke (small-vessel)	0.0199	0.0263	0.4503
rs676015	6	2064648	C	T	0.6332	Glaucoma (multi-trait analysis)	-0.0733995	0.0109231	1.82e-11	0.000201152	45.1534	Ischemic stroke (small-vessel)	-0.0074	0.0246	0.7633
rs7089636	10	60283309	G	T	0.494	Glaucoma (multi-trait analysis)	0.0784526	0.0105396	9.8e-14	0.000246818	55.4067	Ischemic stroke (small-vessel)	0.0391	0.0228	0.0854496
rs722585	6	1775863	A	G	0.2773	Glaucoma (multi-trait analysis)	-0.0793147	0.0116752	1.1e-11	0.000205592	46.1503	Ischemic stroke (small-vessel)	0.0141	0.0257	0.5836
rs72669675	14	34715771	T	A	0.3519	Glaucoma (multi-trait analysis)	0.0738801	0.0108539	9.98e-12	0.000206401	46.3318	Ischemic stroke (small-vessel)	-0.0035	0.0242	0.8848
rs7273775	20	49061320	T	C	0.3966	Glaucoma (multi-trait analysis)	-0.0660355	0.010792	9.42e-10	0.0001668	37.441	Ischemic stroke (small-vessel)	-0.0034	0.0246	0.8898
rs73111535	1	219222850	A	C	0.0626	Glaucoma (multi-trait analysis)	-0.156688	0.0215294	3.39e-13	0.000235951	52.9668	Ischemic stroke (small-vessel)	-0.0032	0.0465	0.9456
rs73148965	22	19872935	A	G	0.1511	Glaucoma (multi-trait analysis)	-0.102995	0.0151128	9.42e-12	0.000206904	46.445	Ischemic stroke (small-vessel)	0.0218	0.033	0.51
rs73220190	5	108053907	C	T	0.0805	Glaucoma (multi-trait analysis)	-0.123805	0.0206267	1.95e-09	0.000160496	36.0257	Ischemic stroke (small-vessel)	-0.0189	0.0444	0.6709
rs73294447	14	74929721	C	T	0.0209	Glaucoma (multi-trait analysis)	-0.303815	0.0476758	1.86e-10	0.000180909	40.6087	Ischemic stroke (small-vessel)	0.103	0.1125	0.3598
rs738722	22	29130012	C	T	0.7107	Glaucoma (multi-trait analysis)	0.0912523	0.0115132	2.27e-15	0.000279828	62.8191	Ischemic stroke (small-vessel)	-0.0053	0.0263	0.8406
rs74259971	2	54659204	C	T	0.1799	Glaucoma (multi-trait analysis)	-0.0892357	0.0142692	4.01e-10	0.000174229	39.1088	Ischemic stroke (small-vessel)	0.0253	0.0298	0.3975
rs74984957	16	65073799	A	G	0.331	Glaucoma (multi-trait analysis)	-0.0715386	0.0109407	6.2e-11	0.000190469	42.755	Ischemic stroke (small-vessel)	-0.0174	0.0238	0.465799
rs75265191	16	77577844	A	G	0.0746	Glaucoma (multi-trait analysis)	0.152212	0.0197671	1.36e-14	0.000264128	59.2936	Ischemic stroke (small-vessel)	0.065	0.0446	0.1447
rs756481	22	33105227	G	A	0.0477	Glaucoma (multi-trait analysis)	-0.14721	0.0249364	3.56e-09	0.000155259	34.85	Ischemic stroke (small-vessel)	0.1197	0.0532	0.0244501
rs76325372	5	14837332	C	A	0.2833	Glaucoma (multi-trait analysis)	-0.103298	0.0119133	4.29e-18	0.000334882	75.1823	Ischemic stroke (small-vessel)	-0.0344	0.0264	0.1928
rs7799028	7	103346226	T	G	0.2753	Glaucoma (multi-trait analysis)	0.0668022	0.0117792	1.42e-08	0.000143286	32.1622	Ischemic stroke (small-vessel)	0.0256	0.0262	0.3296
rs7924522	11	128380742	A	C	0.6332	Glaucoma (multi-trait analysis)	0.0931187	0.0111532	6.88e-17	0.000310497	69.7061	Ischemic stroke (small-vessel)	0.0309	0.0248	0.2123
rs8064739	17	9842264	C	A	0.4274	Glaucoma (multi-trait analysis)	0.0853122	0.0106572	1.19e-15	0.000285449	64.0814	Ischemic stroke (small-vessel)	0.0218	0.024	0.364
rs893830	3	124433550	A	G	0.1541	Glaucoma (multi-trait analysis)	0.0815169	0.0141189	7.76e-09	0.000148507	33.3342	Ischemic stroke (small-vessel)	0.0593	0.0307	0.0535895
rs9494457	6	136474794	A	T	0.3668	Glaucoma (multi-trait analysis)	-0.0908138	0.0108764	6.85e-17	0.000310539	69.7155	Ischemic stroke (small-vessel)	-0.0099	0.0238	0.6785
rs9544024	13	76258720	G	A	0.5278	Glaucoma (multi-trait analysis)	0.0745318	0.0104977	1.25e-12	0.000224551	50.407	Ischemic stroke (small-vessel)	0.0152	0.0227	0.505
rs9816799	3	169222771	C	T	0.4602	Glaucoma (multi-trait analysis)	0.069632	0.0105694	4.46e-11	0.000193353	43.4023	Ischemic stroke (small-vessel)	0.0129	0.0231	0.5772
rs9913911	17	10031183	G	A	0.3728	Glaucoma (multi-trait analysis)	-0.176334	0.010916	1.07e-58	0.00116134	260.94	Ischemic stroke (small-vessel)	0.0052	0.0242	0.8309
rs10787462	10	112792633	A	G	0.570649	Neovascular glaucoma	0.196621	0.0414596	2.11e-06	5.6e-05	22.4909	Ischemic stroke (small-vessel)	-0.0019	0.0241	0.9369
rs112669025	3	96615243	A	G	0.0337967	Neovascular glaucoma	-0.637389	0.138022	3.87e-06	5.31e-05	21.326	Ischemic stroke (small-vessel)	0.0068	0.0604	0.9098
rs115083191	6	31473655	C	G	0.0912219	Neovascular glaucoma	0.468511	0.0615479	2.7e-14	0.00014435	57.9443	Ischemic stroke (small-vessel)	0.0676	0.0471	0.1513
rs115493740	6	32870762	A	G	0.103449	Neovascular glaucoma	0.428335	0.0593204	5.17e-13	0.000129888	52.1383	Ischemic stroke (small-vessel)	0.0049	0.0481	0.9184
rs11715446	3	74642298	A	G	0.102526	Neovascular glaucoma	-0.432908	0.0747564	7e-09	8.35e-05	33.5345	Ischemic stroke (small-vessel)	-0.0122	0.0336	0.7163
rs12513387	4	24242057	C	G	0.0775065	Neovascular glaucoma	-0.409132	0.0848495	1.42e-06	5.79e-05	23.2502	Ischemic stroke (small-vessel)	-0.0466	0.0574	0.4169
rs143714295	7	23677079	T	C	0.0391375	Neovascular glaucoma	-0.605172	0.125035	1.3e-06	5.84e-05	23.4257	Ischemic stroke (small-vessel)	0.0053	0.0503	0.9159
rs17576984	6	32245208	T	C	0.126019	Neovascular glaucoma	0.263748	0.0570899	3.84e-06	5.32e-05	21.3431	Ischemic stroke (small-vessel)	0.1083	0.0606	0.0738193
rs3909296	19	48564947	T	C	0.474922	Neovascular glaucoma	0.186842	0.0406496	4.3e-06	5.26e-05	21.1268	Ischemic stroke (small-vessel)	-0.0101	0.0243	0.679599
rs59005146	7	5279736	C	T	0.126278	Neovascular glaucoma	-0.303906	0.0659506	4.06e-06	5.29e-05	21.2343	Ischemic stroke (small-vessel)	0.0026	0.0342	0.939
rs67530	1	97034043	C	T	0.321533	Neovascular glaucoma	-0.220189	0.0443725	6.97e-07	6.13e-05	24.6242	Ischemic stroke (small-vessel)	0.0327	0.0269	0.225
rs74420175	19	11658961	T	C	0.0238464	Neovascular glaucoma	-0.767948	0.167075	4.3e-06	5.26e-05	21.127	Ischemic stroke (small-vessel)	-0.0671	0.1476	0.649299
rs77914107	11	57403135	A	G	0.0199223	Neovascular glaucoma	-0.913039	0.194203	2.58e-06	5.51e-05	22.1037	Ischemic stroke (small-vessel)	-0.0658	0.0973	0.499001
rs80109110	9	30295897	C	T	0.0493714	Neovascular glaucoma	-0.54807	0.109079	5.05e-07	6.29e-05	25.2457	Ischemic stroke (small-vessel)	-0.0286	0.0599	0.633501
rs9401827	6	125501185	T	C	0.594085	Neovascular glaucoma	0.196468	0.0418377	2.65e-06	5.49e-05	22.0519	Ischemic stroke (small-vessel)	-0.0102	0.0237	0.667599
rs9810767	3	196742643	C	G	0.0305713	Neovascular glaucoma	0.471447	0.102324	4.08e-06	5.29e-05	21.228	Ischemic stroke (small-vessel)	-0.0164	0.0686	0.8106
rs10435033	7	39054837	A	G	0.327	Glaucoma (multi-trait analysis)	-0.0640447	0.0111291	8.68e-09	0.000147536	33.1163	Ischemic stroke (cardioembolic)	0.0209	0.0211	0.3226
rs10450773	12	50583872	T	C	0.2266	Glaucoma (multi-trait analysis)	-0.0680057	0.0124578	4.79e-08	0.00013276	29.7992	Ischemic stroke (cardioembolic)	-0.0127	0.0224	0.5711
rs10796912	1	38091597	A	G	0.4573	Glaucoma (multi-trait analysis)	0.0604885	0.0105931	1.13e-08	0.000145263	32.6059	Ischemic stroke (cardioembolic)	-0.0076	0.0192	0.6938
rs10869665	9	78518999	T	C	0.2763	Glaucoma (multi-trait analysis)	-0.0769407	0.0115525	2.74e-11	0.000197602	44.3564	Ischemic stroke (cardioembolic)	-0.0024	0.0212	0.9115
rs10918274	1	165714416	C	T	0.8598	Glaucoma (multi-trait analysis)	-0.311452	0.0153113	5.55e-92	0.00184024	413.765	Ischemic stroke (cardioembolic)	0.0199	0.0293	0.4982
rs11008626	10	32037230	C	T	0.3201	Glaucoma (multi-trait analysis)	0.0668343	0.0115235	6.64e-09	0.000149859	33.6377	Ischemic stroke (cardioembolic)	-0.0028	0.0216	0.8955
rs11234741	11	86401678	G	A	0.2087	Glaucoma (multi-trait analysis)	0.105809	0.0129268	2.72e-16	0.000298436	66.9976	Ischemic stroke (cardioembolic)	-0.0155	0.0245	0.5277
rs1126809	11	89017961	A	G	0.2525	Glaucoma (multi-trait analysis)	-0.0654404	0.0114595	1.13e-08	0.000145283	32.6104	Ischemic stroke (cardioembolic)	0.0082	0.0223	0.7147
rs113542380	2	43464818	A	G	0.0586	Glaucoma (multi-trait analysis)	0.134299	0.0197187	9.71e-12	0.000206641	46.3858	Ischemic stroke (cardioembolic)	0.0189	0.0408	0.643701
rs11567976	5	137654218	T	C	0.5099	Glaucoma (multi-trait analysis)	0.0598669	0.0106221	1.74e-08	0.000141517	31.765	Ischemic stroke (cardioembolic)	-0.0067	0.019	0.723
rs11710845	3	150065280	T	C	0.2276	Glaucoma (multi-trait analysis)	-0.0720983	0.0121139	2.65e-09	0.000157809	35.4224	Ischemic stroke (cardioembolic)	-0.0005	0.0229	0.984
rs11793975	9	129702744	G	A	0.4871	Glaucoma (multi-trait analysis)	0.0700869	0.0105414	2.96e-11	0.000196929	44.2052	Ischemic stroke (cardioembolic)	-0.0055	0.0187	0.767701
rs11859314	16	51455794	A	G	0.2555	Glaucoma (multi-trait analysis)	0.0733051	0.0115503	2.2e-10	0.000179441	40.2789	Ischemic stroke (cardioembolic)	0.0408	0.0216	0.0583096
rs12045227	1	113128212	A	G	0.2256	Glaucoma (multi-trait analysis)	0.080383	0.0129423	5.27e-10	0.000171849	38.5746	Ischemic stroke (cardioembolic)	0.0238	0.0239	0.3193
rs12139208	1	88213014	C	T	0.67	Glaucoma (multi-trait analysis)	-0.0758464	0.0107978	2.15e-12	0.000219797	49.3396	Ischemic stroke (cardioembolic)	-0.0312	0.0218	0.1518
rs12280392	11	28403473	G	T	0.2247	Glaucoma (multi-trait analysis)	0.0722688	0.0124514	6.47e-09	0.000150078	33.6869	Ischemic stroke (cardioembolic)	0.0045	0.026	0.8615
rs1286771	3	25581512	C	T	0.1054	Glaucoma (multi-trait analysis)	-0.104889	0.0159573	4.93e-11	0.000192475	43.2053	Ischemic stroke (cardioembolic)	0.0273	0.0296	0.3565
rs12913832	15	28365618	G	A	0.6362	Glaucoma (multi-trait analysis)	-0.0737272	0.0127353	7.07e-09	0.00014931	33.5145	Ischemic stroke (cardioembolic)	0.0158	0.0281	0.5737
rs1362227	7	33511631	C	A	0.7018	Glaucoma (multi-trait analysis)	-0.0636601	0.0107503	3.19e-09	0.000156222	35.0663	Ischemic stroke (cardioembolic)	-0.0465	0.026	0.0737106
rs1579050	2	153364527	G	A	0.5805	Glaucoma (multi-trait analysis)	0.11207	0.0106594	7.46e-26	0.000492285	110.537	Ischemic stroke (cardioembolic)	0.0289	0.0191	0.1304
rs1616405	10	78581153	G	A	0.5189	Glaucoma (multi-trait analysis)	-0.057704	0.0105074	3.98e-08	0.000134363	30.159	Ischemic stroke (cardioembolic)	0.0099	0.022	0.652001
rs163524	2	45157553	A	C	0.1968	Glaucoma (multi-trait analysis)	0.0791833	0.0135905	5.67e-09	0.000151233	33.9463	Ischemic stroke (cardioembolic)	0.0101	0.0257	0.6937
rs17339357	8	124600906	A	T	0.0547	Glaucoma (multi-trait analysis)	0.154499	0.0207334	9.22e-14	0.000247355	55.5273	Ischemic stroke (cardioembolic)	0.0409	0.0411	0.32
rs17451053	22	29537124	T	C	0.1958	Glaucoma (multi-trait analysis)	0.0781873	0.0138543	1.67e-08	0.000141892	31.8493	Ischemic stroke (cardioembolic)	0.0173	0.0255	0.4984
rs1867409	3	66860178	A	G	0.3042	Glaucoma (multi-trait analysis)	-0.0955994	0.0115207	1.06e-16	0.000306716	68.8571	Ischemic stroke (cardioembolic)	0.0019	0.0216	0.9298
rs2022945	8	108251139	G	A	0.8897	Glaucoma (multi-trait analysis)	0.182587	0.0161371	1.11e-29	0.000570109	128.022	Ischemic stroke (cardioembolic)	-0.0599	0.0298	0.0447796
rs2145826	6	44763781	A	G	0.6034	Glaucoma (multi-trait analysis)	-0.0717768	0.0105984	1.27e-11	0.000204322	45.8652	Ischemic stroke (cardioembolic)	0.0285	0.0191	0.134
rs2214230	7	117635605	T	G	0.3429	Glaucoma (multi-trait analysis)	0.0838359	0.010935	1.76e-14	0.000261834	58.7785	Ischemic stroke (cardioembolic)	-0.0273	0.0197	0.1657
rs2249195	15	61958029	C	A	0.4145	Glaucoma (multi-trait analysis)	-0.0783206	0.0106167	1.62e-13	0.000242429	54.4213	Ischemic stroke (cardioembolic)	-0.0278	0.0189	0.1428
rs2275241	9	129370576	A	G	0.3748	Glaucoma (multi-trait analysis)	-0.145073	0.0109284	3.24e-40	0.000784578	176.22	Ischemic stroke (cardioembolic)	-0.0159	0.0186	0.3939
rs2439042	6	51446615	G	T	0.1183	Glaucoma (multi-trait analysis)	-0.143092	0.017754	7.65e-16	0.000289354	64.9583	Ischemic stroke (cardioembolic)	0.0065	0.0317	0.8364
rs2472493	9	107695848	A	G	0.5815	Glaucoma (multi-trait analysis)	-0.170948	0.0105697	7.76e-59	0.00116416	261.577	Ischemic stroke (cardioembolic)	-0.0055	0.0193	0.7743
rs2526101	7	11677452	G	A	0.4175	Glaucoma (multi-trait analysis)	0.0681326	0.0105916	1.25e-10	0.000184342	41.3793	Ischemic stroke (cardioembolic)	-0.0316	0.0194	0.1045
rs2526385	3	50181135	G	T	0.7962	Glaucoma (multi-trait analysis)	-0.0797895	0.0130892	1.09e-09	0.000165543	37.1588	Ischemic stroke (cardioembolic)	0.0325	0.0251	0.194
rs2745572	6	1548369	G	A	0.3638	Glaucoma (multi-trait analysis)	-0.129362	0.0112386	1.17e-30	0.000589997	132.491	Ischemic stroke (cardioembolic)	-0.0132	0.0207	0.5231
rs274760	1	36573573	A	C	0.0497	Glaucoma (multi-trait analysis)	-0.123399	0.0219715	1.95e-08	0.000140527	31.5428	Ischemic stroke (cardioembolic)	0.0141	0.0439	0.748101
rs28795989	4	7891545	G	A	0.5964	Glaucoma (multi-trait analysis)	-0.145324	0.0107069	5.8e-42	0.000820178	184.223	Ischemic stroke (cardioembolic)	0.0103	0.0194	0.5962
rs2935072	6	170460912	T	C	0.1173	Glaucoma (multi-trait analysis)	0.119855	0.0157132	2.39e-14	0.000259172	58.1807	Ischemic stroke (cardioembolic)	-0.0223	0.0318	0.4819
rs3184504	12	111884608	C	T	0.5358	Glaucoma (multi-trait analysis)	0.0611766	0.0104956	5.58e-09	0.000151359	33.9744	Ischemic stroke (cardioembolic)	-0.0588	0.0194	0.00245901
rs324762	12	83986665	G	A	0.5656	Glaucoma (multi-trait analysis)	0.0736862	0.0105495	2.85e-12	0.000217336	48.7871	Ischemic stroke (cardioembolic)	-0.0429	0.0189	0.0229499
rs34952318	20	11177055	A	G	0.0398	Glaucoma (multi-trait analysis)	-0.168209	0.0248834	1.38e-11	0.000203567	45.6957	Ischemic stroke (cardioembolic)	0.0622	0.0581	0.2845
rs35155027	14	61095174	C	G	0.5895	Glaucoma (multi-trait analysis)	-0.0895811	0.010714	6.21e-17	0.000311395	69.9078	Ischemic stroke (cardioembolic)	0.0007	0.0193	0.9729
rs351973	19	795457	G	A	0.675	Glaucoma (multi-trait analysis)	-0.0646284	0.0110038	4.27e-09	0.000153678	34.4951	Ischemic stroke (cardioembolic)	0.0415	0.0271	0.1255
rs36006455	17	47320418	C	T	0.333	Glaucoma (multi-trait analysis)	-0.0700114	0.0119942	5.31e-09	0.000151791	34.0715	Ischemic stroke (cardioembolic)	-0.0087	0.0247	0.725
rs3743861	16	89818340	C	G	0.3877	Glaucoma (multi-trait analysis)	-0.0667041	0.0106646	3.98e-10	0.000174284	39.1212	Ischemic stroke (cardioembolic)	-0.0227	0.0204	0.2651
rs3785856	17	59391379	G	A	0.7584	Glaucoma (multi-trait analysis)	0.0954194	0.0131337	3.72e-13	0.000235133	52.7832	Ischemic stroke (cardioembolic)	0.0195	0.0229	0.3945
rs4102217	11	65263895	C	G	0.1879	Glaucoma (multi-trait analysis)	-0.107287	0.0133145	7.76e-16	0.000289225	64.9293	Ischemic stroke (cardioembolic)	0.0527	0.025	0.0350502
rs4128399	7	151498679	C	T	0.1561	Glaucoma (multi-trait analysis)	0.0844613	0.0139615	1.45e-09	0.000163041	36.5972	Ischemic stroke (cardioembolic)	0.0019	0.0291	0.9467
rs4141194	11	17011176	A	C	0.2565	Glaucoma (multi-trait analysis)	0.0899645	0.0115016	5.2e-15	0.000272536	61.1818	Ischemic stroke (cardioembolic)	0.0271	0.0219	0.2167
rs440677	19	11285390	A	G	0.6292	Glaucoma (multi-trait analysis)	0.0687238	0.0108924	2.8e-10	0.00017734	39.8074	Ischemic stroke (cardioembolic)	0.0155	0.0206	0.4515
rs4412362	8	78930579	T	C	0.6173	Glaucoma (multi-trait analysis)	0.066132	0.010811	9.53e-10	0.0001667	37.4186	Ischemic stroke (cardioembolic)	-0.0407	0.019	0.0319801
rs4420855	3	188057207	G	A	0.326	Glaucoma (multi-trait analysis)	-0.0725985	0.0115902	3.76e-10	0.000174789	39.2346	Ischemic stroke (cardioembolic)	0.0028	0.0209	0.8948
rs447324	4	177430644	G	A	0.3012	Glaucoma (multi-trait analysis)	-0.0691614	0.0117051	3.45e-09	0.000155535	34.9119	Ischemic stroke (cardioembolic)	0.0189	0.0218	0.3876
rs4658101	1	92077409	G	A	0.825	Glaucoma (multi-trait analysis)	-0.0992111	0.0133687	1.16e-13	0.000245331	55.0729	Ischemic stroke (cardioembolic)	0.0117	0.025	0.64
rs4703855	5	71693899	T	C	0.335	Glaucoma (multi-trait analysis)	-0.0758258	0.011594	6.15e-11	0.000190547	42.7724	Ischemic stroke (cardioembolic)	0.0138	0.0206	0.5037
rs4709210	6	158971956	A	T	0.2823	Glaucoma (multi-trait analysis)	-0.0712796	0.0117525	1.32e-09	0.000163876	36.7846	Ischemic stroke (cardioembolic)	-0.0077	0.0217	0.721499
rs4821712	22	38183847	T	C	0.5795	Glaucoma (multi-trait analysis)	-0.100686	0.0108167	1.3e-20	0.000385921	86.6452	Ischemic stroke (cardioembolic)	-0.017	0.0195	0.3841
rs4936100	11	130287469	G	A	0.8181	Glaucoma (multi-trait analysis)	0.0788987	0.0130623	1.54e-09	0.000162535	36.4835	Ischemic stroke (cardioembolic)	-0.0069	0.0248	0.781399
rs56152426	13	110893841	G	A	0.1581	Glaucoma (multi-trait analysis)	-0.0856349	0.0138124	5.65e-10	0.00017124	38.4379	Ischemic stroke (cardioembolic)	0.0209	0.0268	0.4337
rs56319620	11	47998922	A	C	0.1909	Glaucoma (multi-trait analysis)	0.121703	0.0129205	4.54e-21	0.000395175	88.7238	Ischemic stroke (cardioembolic)	0.0308	0.0242	0.2033
rs56405342	2	101608146	T	C	0.1272	Glaucoma (multi-trait analysis)	-0.0877745	0.0151722	7.24e-09	0.000149105	33.4685	Ischemic stroke (cardioembolic)	-0.0074	0.0296	0.8033
rs58073046	11	120248493	G	A	0.1034	Glaucoma (multi-trait analysis)	0.153736	0.0160766	1.15e-21	0.000407289	91.4448	Ischemic stroke (cardioembolic)	-0.0236	0.0305	0.4391
rs59454355	7	116156023	G	C	0.2584	Glaucoma (multi-trait analysis)	0.17214	0.0116892	4.36e-49	0.000965365	216.865	Ischemic stroke (cardioembolic)	-0.0508	0.0219	0.0201702
rs6065171	20	38538768	C	T	0.5109	Glaucoma (multi-trait analysis)	-0.0641782	0.0104991	9.79e-10	0.000166462	37.3652	Ischemic stroke (cardioembolic)	0.0269	0.0189	0.1554
rs6140009	20	6473054	T	C	0.3907	Glaucoma (multi-trait analysis)	-0.0827748	0.0108547	2.43e-14	0.000259039	58.1509	Ischemic stroke (cardioembolic)	-0.0199	0.0195	0.3077
rs61755579	14	50655307	T	C	0.0219	Glaucoma (multi-trait analysis)	-0.169185	0.0309362	4.53e-08	0.000133244	29.9079	Ischemic stroke (cardioembolic)	0.1033	0.0759	0.1734
rs62172701	2	205998191	C	A	0.2227	Glaucoma (multi-trait analysis)	-0.0704226	0.0126704	2.73e-08	0.000137626	30.8915	Ischemic stroke (cardioembolic)	0.0423	0.0223	0.05724
rs62188040	2	213723345	A	C	0.1163	Glaucoma (multi-trait analysis)	-0.101193	0.0168886	2.08e-09	0.000159942	35.9013	Ischemic stroke (cardioembolic)	0.0677	0.03	0.0239001
rs66500121	3	85137683	G	A	0.6262	Glaucoma (multi-trait analysis)	-0.0778915	0.0106487	2.58e-13	0.000238342	53.5036	Ischemic stroke (cardioembolic)	-0.0062	0.0194	0.750601
rs6732795	2	69411517	C	A	0.4026	Glaucoma (multi-trait analysis)	0.0738028	0.0107673	7.16e-12	0.000209295	46.9816	Ischemic stroke (cardioembolic)	0.017	0.02	0.3949
rs6741499	2	28369436	T	C	0.2674	Glaucoma (multi-trait analysis)	0.0826085	0.011894	3.77e-12	0.000214891	48.238	Ischemic stroke (cardioembolic)	0.0146	0.0229	0.5223
rs676015	6	2064648	C	T	0.6332	Glaucoma (multi-trait analysis)	-0.0733995	0.0109231	1.82e-11	0.000201152	45.1534	Ischemic stroke (cardioembolic)	0.0155	0.0203	0.4449
rs7089636	10	60283309	G	T	0.494	Glaucoma (multi-trait analysis)	0.0784526	0.0105396	9.8e-14	0.000246818	55.4067	Ischemic stroke (cardioembolic)	0.0152	0.0189	0.4199
rs722585	6	1775863	A	G	0.2773	Glaucoma (multi-trait analysis)	-0.0793147	0.0116752	1.1e-11	0.000205592	46.1503	Ischemic stroke (cardioembolic)	0.0003	0.0216	0.9871
rs72669675	14	34715771	T	A	0.3519	Glaucoma (multi-trait analysis)	0.0738801	0.0108539	9.98e-12	0.000206401	46.3318	Ischemic stroke (cardioembolic)	0.0142	0.0227	0.531001
rs7273775	20	49061320	T	C	0.3966	Glaucoma (multi-trait analysis)	-0.0660355	0.010792	9.42e-10	0.0001668	37.441	Ischemic stroke (cardioembolic)	0.0039	0.0201	0.8477
rs73111535	1	219222850	A	C	0.0626	Glaucoma (multi-trait analysis)	-0.156688	0.0215294	3.39e-13	0.000235951	52.9668	Ischemic stroke (cardioembolic)	0.0026	0.0384	0.9452
rs73148965	22	19872935	A	G	0.1511	Glaucoma (multi-trait analysis)	-0.102995	0.0151128	9.42e-12	0.000206904	46.445	Ischemic stroke (cardioembolic)	-0.0393	0.0276	0.1549
rs73220190	5	108053907	C	T	0.0805	Glaucoma (multi-trait analysis)	-0.123805	0.0206267	1.95e-09	0.000160496	36.0257	Ischemic stroke (cardioembolic)	-0.0196	0.0375	0.6012
rs73294447	14	74929721	C	T	0.0209	Glaucoma (multi-trait analysis)	-0.303815	0.0476758	1.86e-10	0.000180909	40.6087	Ischemic stroke (cardioembolic)	0.0331	0.1152	0.7743
rs738722	22	29130012	C	T	0.7107	Glaucoma (multi-trait analysis)	0.0912523	0.0115132	2.27e-15	0.000279828	62.8191	Ischemic stroke (cardioembolic)	-0.0073	0.022	0.739301
rs74259971	2	54659204	C	T	0.1799	Glaucoma (multi-trait analysis)	-0.0892357	0.0142692	4.01e-10	0.000174229	39.1088	Ischemic stroke (cardioembolic)	-0.0132	0.0251	0.6
rs74984957	16	65073799	A	G	0.331	Glaucoma (multi-trait analysis)	-0.0715386	0.0109407	6.2e-11	0.000190469	42.755	Ischemic stroke (cardioembolic)	-0.0052	0.0198	0.793201
rs75265191	16	77577844	A	G	0.0746	Glaucoma (multi-trait analysis)	0.152212	0.0197671	1.36e-14	0.000264128	59.2936	Ischemic stroke (cardioembolic)	-0.0219	0.0386	0.5695
rs756481	22	33105227	G	A	0.0477	Glaucoma (multi-trait analysis)	-0.14721	0.0249364	3.56e-09	0.000155259	34.85	Ischemic stroke (cardioembolic)	0.1125	0.0451	0.0126401
rs76325372	5	14837332	C	A	0.2833	Glaucoma (multi-trait analysis)	-0.103298	0.0119133	4.29e-18	0.000334882	75.1823	Ischemic stroke (cardioembolic)	-0.0184	0.0219	0.4017
rs7799028	7	103346226	T	G	0.2753	Glaucoma (multi-trait analysis)	0.0668022	0.0117792	1.42e-08	0.000143286	32.1622	Ischemic stroke (cardioembolic)	-0.0322	0.022	0.1444
rs7924522	11	128380742	A	C	0.6332	Glaucoma (multi-trait analysis)	0.0931187	0.0111532	6.88e-17	0.000310497	69.7061	Ischemic stroke (cardioembolic)	0.0047	0.0204	0.8184
rs8064739	17	9842264	C	A	0.4274	Glaucoma (multi-trait analysis)	0.0853122	0.0106572	1.19e-15	0.000285449	64.0814	Ischemic stroke (cardioembolic)	0.0067	0.0196	0.7339
rs893830	3	124433550	A	G	0.1541	Glaucoma (multi-trait analysis)	0.0815169	0.0141189	7.76e-09	0.000148507	33.3342	Ischemic stroke (cardioembolic)	0.0289	0.0263	0.2718
rs9494457	6	136474794	A	T	0.3668	Glaucoma (multi-trait analysis)	-0.0908138	0.0108764	6.85e-17	0.000310539	69.7155	Ischemic stroke (cardioembolic)	0.0127	0.0198	0.5214
rs9544024	13	76258720	G	A	0.5278	Glaucoma (multi-trait analysis)	0.0745318	0.0104977	1.25e-12	0.000224551	50.407	Ischemic stroke (cardioembolic)	-0.0155	0.019	0.4121
rs9816799	3	169222771	C	T	0.4602	Glaucoma (multi-trait analysis)	0.069632	0.0105694	4.46e-11	0.000193353	43.4023	Ischemic stroke (cardioembolic)	0.0159	0.0191	0.4059
rs9913911	17	10031183	G	A	0.3728	Glaucoma (multi-trait analysis)	-0.176334	0.010916	1.07e-58	0.00116134	260.94	Ischemic stroke (cardioembolic)	0.0029	0.0197	0.8825
rs10248136	7	39077397	T	C	0.5189	Glaucoma (primary open-angle)	0.0876	0.0136	1.3e-10	0.000215254	41.4883	Ischemic stroke (cardioembolic)	-0.0227	0.0189	0.2297
rs10448285	9	129397014	T	C	0.3588	Glaucoma (primary open-angle)	-0.119	0.0148	9.9e-16	0.000335381	64.6496	Ischemic stroke (cardioembolic)	-0.0117	0.0197	0.552699
rs10517281	4	54027595	A	G	0.8221	Glaucoma (primary open-angle)	0.0992	0.0172	7.65e-09	0.000172586	33.263	Ischemic stroke (cardioembolic)	-0.0196	0.0239	0.4105
rs10800155	1	165723770	A	G	0.1402	Glaucoma (primary open-angle)	0.2908	0.0192	7.56e-52	0.001189	229.394	Ischemic stroke (cardioembolic)	-0.0207	0.0296	0.4831
rs109467	7	83278893	T	C	0.6451	Glaucoma (primary open-angle)	-0.0831	0.0141	4.05e-09	0.000180218	34.7344	Ischemic stroke (cardioembolic)	0.0227	0.0206	0.2711
rs1139795	22	19867771	T	C	0.1581	Glaucoma (primary open-angle)	-0.1425	0.0208	7.03e-12	0.000243507	46.9352	Ischemic stroke (cardioembolic)	-0.0311	0.0269	0.2476
rs113985657	6	597203	T	C	0.1412	Glaucoma (primary open-angle)	0.1081	0.0185	5.54e-09	0.000177151	34.1431	Ischemic stroke (cardioembolic)	0.021	0.028	0.4529
rs114367221	16	51601948	T	C	0.0686	Glaucoma (primary open-angle)	0.1482	0.0261	1.33e-08	0.000167285	32.2412	Ischemic stroke (cardioembolic)	-0.0078	0.0361	0.8299
rs12208086	6	36586070	A	G	0.2535	Glaucoma (primary open-angle)	0.1083	0.0161	1.62e-11	0.000234756	45.2481	Ischemic stroke (cardioembolic)	0.0108	0.0229	0.6367
rs12540035	7	116159526	A	G	0.2594	Glaucoma (primary open-angle)	0.109	0.0153	9.4e-13	0.000263311	50.7535	Ischemic stroke (cardioembolic)	-0.051	0.0222	0.0219999
rs1577488	1	101078400	A	G	0.8728	Glaucoma (primary open-angle)	-0.1296	0.0202	1.45e-10	0.000213564	41.1626	Ischemic stroke (cardioembolic)	0.0258	0.03	0.3905
rs1649068	10	60304864	A	C	0.4911	Glaucoma (primary open-angle)	0.1062	0.0137	9e-15	0.000311736	60.0902	Ischemic stroke (cardioembolic)	0.0172	0.0189	0.364
rs17527016	4	111963719	T	C	0.2416	Glaucoma (primary open-angle)	-0.1116	0.0169	4.15e-11	0.000226241	43.6064	Ischemic stroke (cardioembolic)	-0.0256	0.0264	0.3326
rs2027312	9	129920463	A	G	0.4821	Glaucoma (primary open-angle)	-0.0826	0.0137	1.67e-09	0.000188604	36.3508	Ischemic stroke (cardioembolic)	0.0192	0.0187	0.3053
rs2278565	2	120195182	C	G	0.163	Glaucoma (primary open-angle)	0.1024	0.0185	3.31e-08	0.000158965	30.6374	Ischemic stroke (cardioembolic)	-0.0102	0.0272	0.7061
rs2472494	9	107695539	T	C	0.4195	Glaucoma (primary open-angle)	0.1887	0.0137	4.76e-43	0.000983533	189.713	Ischemic stroke (cardioembolic)	0.0025	0.0193	0.8983
rs2514879	8	108273318	T	G	0.1093	Glaucoma (primary open-angle)	-0.1252	0.0217	7.81e-09	0.000172714	33.2878	Ischemic stroke (cardioembolic)	0.0714	0.03	0.0174
rs257336	16	65055840	T	G	0.325	Glaucoma (primary open-angle)	-0.0863	0.0156	3.18e-08	0.000158788	30.6033	Ischemic stroke (cardioembolic)	-0.0109	0.0201	0.587801
rs2579998	6	51477322	T	C	0.8817	Glaucoma (primary open-angle)	0.209	0.0225	1.47e-20	0.000447556	86.2826	Ischemic stroke (cardioembolic)	-0.0042	0.0313	0.894
rs2667477	12	84023388	T	C	0.4245	Glaucoma (primary open-angle)	-0.1089	0.0138	2.84e-15	0.000323051	62.272	Ischemic stroke (cardioembolic)	0.0419	0.0189	0.02683
rs2735114	6	29910034	A	G	0.4254	Glaucoma (primary open-angle)	0.0803	0.0143	1.8e-08	0.000163607	31.5322	Ischemic stroke (cardioembolic)	0.0125	0.0261	0.6305
rs28497695	15	57023951	A	G	0.7992	Glaucoma (primary open-angle)	-0.1093	0.017	1.39e-10	0.000214468	41.3369	Ischemic stroke (cardioembolic)	0.0029	0.0241	0.9033
rs33912345	14	60976537	A	C	0.5974	Glaucoma (primary open-angle)	-0.1778	0.0139	2.43e-37	0.000848358	163.617	Ischemic stroke (cardioembolic)	0.0053	0.0202	0.790901
rs3825942	15	74219582	A	G	0.1769	Glaucoma (primary open-angle)	-0.1243	0.0191	7.48e-11	0.000219732	42.3517	Ischemic stroke (cardioembolic)	-0.0175	0.0269	0.5139
rs41543317	17	44087500	A	G	0.3529	Glaucoma (primary open-angle)	-0.0844	0.0144	4.67e-09	0.000178236	34.3523	Ischemic stroke (cardioembolic)	-0.0136	0.0262	0.604399
rs4612174	6	136462744	T	G	0.6382	Glaucoma (primary open-angle)	0.1156	0.0142	3.39e-16	0.000343798	66.2727	Ischemic stroke (cardioembolic)	-0.0184	0.0198	0.3527
rs4653159	1	36579215	A	G	0.8211	Glaucoma (primary open-angle)	0.1092	0.0186	4.19e-09	0.000178836	34.4679	Ischemic stroke (cardioembolic)	-0.0235	0.0254	0.3538
rs4775427	15	61951235	T	C	0.5755	Glaucoma (primary open-angle)	0.0752	0.0137	4.18e-08	0.000156329	30.1294	Ischemic stroke (cardioembolic)	0.0279	0.0189	0.1407
rs55882252	2	153361700	T	C	0.4513	Glaucoma (primary open-angle)	-0.0987	0.0137	6.65e-13	0.000269271	51.9025	Ischemic stroke (cardioembolic)	-0.0318	0.019	0.0943496
rs56233426	3	186128816	A	G	0.4374	Glaucoma (primary open-angle)	0.1038	0.0137	3.66e-14	0.000297809	57.4049	Ischemic stroke (cardioembolic)	0.0323	0.0198	0.1036
rs58073046	11	120248493	A	G	0.8966	Glaucoma (primary open-angle)	-0.1651	0.0205	9.21e-16	0.000336476	64.8607	Ischemic stroke (cardioembolic)	0.0236	0.0305	0.4391
rs6117318	20	6507717	A	G	0.4225	Glaucoma (primary open-angle)	-0.0885	0.015	3.54e-09	0.000180609	34.8096	Ischemic stroke (cardioembolic)	-0.0037	0.0194	0.8469
rs62283811	3	171820890	T	C	0.0408	Glaucoma (primary open-angle)	0.1722	0.0294	4.45e-09	0.000177995	34.3058	Ischemic stroke (cardioembolic)	0.036	0.0461	0.4353
rs6462143	7	992463	C	G	0.334	Glaucoma (primary open-angle)	0.103	0.0183	1.83e-08	0.000164367	31.6787	Ischemic stroke (cardioembolic)	-0.0347	0.0249	0.1628
rs6475604	9	22052734	T	C	0.4205	Glaucoma (primary open-angle)	-0.2646	0.014	5.17e-80	0.00185026	357.206	Ischemic stroke (cardioembolic)	0.0311	0.0191	0.103
rs6490697	13	22679011	T	G	0.1859	Glaucoma (primary open-angle)	0.1198	0.0177	1.2e-11	0.000237672	45.8102	Ischemic stroke (cardioembolic)	0.0215	0.0256	0.4013
rs6602453	10	10840849	A	C	0.328	Glaucoma (primary open-angle)	0.0802	0.0143	2.25e-08	0.0001632	31.4537	Ischemic stroke (cardioembolic)	-0.0093	0.0189	0.6236
rs6845653	4	7899379	T	C	0.674	Glaucoma (primary open-angle)	-0.1742	0.0142	1.44e-34	0.000780359	150.493	Ischemic stroke (cardioembolic)	0.0042	0.0204	0.8384
rs686768	11	86361508	A	G	0.9225	Glaucoma (primary open-angle)	-0.1496	0.0239	3.77e-10	0.000203279	39.1799	Ischemic stroke (cardioembolic)	0.0352	0.0359	0.3268
rs7137828	12	111932800	T	C	0.5358	Glaucoma (primary open-angle)	0.0958	0.0147	7.65e-11	0.000220351	42.4709	Ischemic stroke (cardioembolic)	-0.0533	0.0194	0.00608597
rs7739648	6	1540483	A	G	0.3698	Glaucoma (primary open-angle)	-0.1249	0.0144	5.04e-18	0.000390251	75.2307	Ischemic stroke (cardioembolic)	-0.0093	0.0206	0.6534
rs9544017	13	76247179	A	G	0.4732	Glaucoma (primary open-angle)	-0.0808	0.0135	2.38e-09	0.000185861	35.8221	Ischemic stroke (cardioembolic)	0.005	0.0191	0.7944
rs9819278	3	85144350	A	G	0.6312	Glaucoma (primary open-angle)	-0.0906	0.0138	5.03e-11	0.000223622	43.1016	Ischemic stroke (cardioembolic)	-0.0044	0.0192	0.8191
rs9913911	17	10031183	A	G	0.6272	Glaucoma (primary open-angle)	0.1537	0.0142	2.4e-27	0.000607604	117.157	Ischemic stroke (cardioembolic)	-0.0029	0.0197	0.8825
rs993471	1	103385373	A	G	0.6123	Glaucoma (primary open-angle)	-0.0853	0.0139	8.6e-10	0.000195388	37.6586	Ischemic stroke (cardioembolic)	-0.0182	0.0196	0.353
rs10787462	10	112792633	A	G	0.570649	Neovascular glaucoma	0.196621	0.0414596	2.11e-06	5.6e-05	22.4909	Ischemic stroke (cardioembolic)	-0.0307	0.0199	0.1218
rs112669025	3	96615243	A	G	0.0337967	Neovascular glaucoma	-0.637389	0.138022	3.87e-06	5.31e-05	21.326	Ischemic stroke (cardioembolic)	0.0421	0.0516	0.415
rs115083191	6	31473655	C	G	0.0912219	Neovascular glaucoma	0.468511	0.0615479	2.7e-14	0.00014435	57.9443	Ischemic stroke (cardioembolic)	0.0462	0.0386	0.2314
rs115493740	6	32870762	A	G	0.103449	Neovascular glaucoma	0.428335	0.0593204	5.17e-13	0.000129888	52.1383	Ischemic stroke (cardioembolic)	0.0032	0.0389	0.9339
rs11715446	3	74642298	A	G	0.102526	Neovascular glaucoma	-0.432908	0.0747564	7e-09	8.35e-05	33.5345	Ischemic stroke (cardioembolic)	0.0535	0.0272	0.0492595
rs12513387	4	24242057	C	G	0.0775065	Neovascular glaucoma	-0.409132	0.0848495	1.42e-06	5.79e-05	23.2502	Ischemic stroke (cardioembolic)	0.0224	0.047	0.6341
rs143714295	7	23677079	T	C	0.0391375	Neovascular glaucoma	-0.605172	0.125035	1.3e-06	5.84e-05	23.4257	Ischemic stroke (cardioembolic)	-0.0497	0.0441	0.26
rs17576984	6	32245208	T	C	0.126019	Neovascular glaucoma	0.263748	0.0570899	3.84e-06	5.32e-05	21.3431	Ischemic stroke (cardioembolic)	0.0365	0.0521	0.4838
rs3909296	19	48564947	T	C	0.474922	Neovascular glaucoma	0.186842	0.0406496	4.3e-06	5.26e-05	21.1268	Ischemic stroke (cardioembolic)	-0.0091	0.0202	0.6506
rs59005146	7	5279736	C	T	0.126278	Neovascular glaucoma	-0.303906	0.0659506	4.06e-06	5.29e-05	21.2343	Ischemic stroke (cardioembolic)	-0.0105	0.0283	0.7115
rs67530	1	97034043	C	T	0.321533	Neovascular glaucoma	-0.220189	0.0443725	6.97e-07	6.13e-05	24.6242	Ischemic stroke (cardioembolic)	0.015	0.0224	0.5038
rs74420175	19	11658961	T	C	0.0238464	Neovascular glaucoma	-0.767948	0.167075	4.3e-06	5.26e-05	21.127	Ischemic stroke (cardioembolic)	0.0334	0.1378	0.8085
rs77914107	11	57403135	A	G	0.0199223	Neovascular glaucoma	-0.913039	0.194203	2.58e-06	5.51e-05	22.1037	Ischemic stroke (cardioembolic)	-0.1092	0.0892	0.221
rs80109110	9	30295897	C	T	0.0493714	Neovascular glaucoma	-0.54807	0.109079	5.05e-07	6.29e-05	25.2457	Ischemic stroke (cardioembolic)	-0.0545	0.0497	0.2737
rs9401827	6	125501185	T	C	0.594085	Neovascular glaucoma	0.196468	0.0418377	2.65e-06	5.49e-05	22.0519	Ischemic stroke (cardioembolic)	0.033	0.0195	0.0907695
rs9810767	3	196742643	C	G	0.0305713	Neovascular glaucoma	0.471447	0.102324	4.08e-06	5.29e-05	21.228	Ischemic stroke (cardioembolic)	0.0246	0.0566	0.664099
