# Supplementary material for: Absence of Association Between Glaucoma and Stroke Risk: Insights From a Cross‐Sectional Study and a Two‐Sample Mendelian Randomization Study
Source: J Ophthalmol. 2026 May 21;2026:5492641. doi: 10.1155/joph/5492641 (PMC13191766; doi:10.1155/joph/5492641)
Supplement: Supplementary file 6 — Supporting Information 6 Supporting Table 4 Outcome. [file JOPH-2026-5492641-s005.xlsx]

## Sheet: Supplementary Table 4
Outcome	Exposure	IVW_OR	Exposure_R2	N	K	Power
Ischemic stroke	Glaucoma (primary open-angle)	1.01512	0.0153113	440328	0.077708	0.0627
Ischemic stroke	Neovascular glaucoma	1.00836	0.00108173	440328	0.077708	0.0503
Ischemic stroke	Glaucoma (multi-trait analysis)	1.00608	0.0278915	440328	0.077708	0.0537
Ischemic stroke (cardioembolic)	Glaucoma (multi-trait analysis)	0.962246	0.0278915	218956	0.0328513	0.0823
Ischemic stroke (cardioembolic)	Neovascular glaucoma	1.00609	0.00108173	218956	0.0328513	0.05
Ischemic stroke (cardioembolic)	Glaucoma (primary open-angle)	0.958361	0.0153113	218956	0.0328513	0.0715
Ischemic stroke (large artery atherosclerosis)	Glaucoma (primary open-angle)	1.07821	0.0153113	410484	0.0106533	0.0975
Ischemic stroke (large artery atherosclerosis)	Glaucoma (multi-trait analysis)	0.989988	0.0278915	410484	0.0106533	0.0514
Ischemic stroke (large artery atherosclerosis)	Neovascular glaucoma	1.03593	0.00108173	410484	0.0106533	0.0507
Ischemic stroke (small-vessel)	Neovascular glaucoma	1.01959	0.00108173	198048	0.0271954	0.0502
Ischemic stroke (small-vessel)	Glaucoma (primary open-angle)	1.0221	0.0153113	198048	0.0271954	0.0545
Ischemic stroke (small-vessel)	Glaucoma (multi-trait analysis)	0.996281	0.0278915	198048	0.0271954	0.0502
Stroke	Glaucoma (multi-trait analysis)	1.004	0.0278915	446696	0.090856	0.0519
Stroke	Neovascular glaucoma	1.00937	0.00108173	446696	0.090856	0.0504
Stroke	Glaucoma (primary open-angle)	1.01147	0.0153113	446696	0.090856	0.0585
